# Supplementary material for: The relationship between short video usage and academic achievement among elementary school students: The mediating effect of attention and the moderating effect of parental short video usage
Source: PLoS One. 2024 Nov 25;19(11):e0309899. doi: 10.1371/journal.pone.0309899 (PMC11588245; doi:10.1371/journal.pone.0309899)
Supplement: S1 Raw data — (XLSX) [file pone.0309899.s001.xlsx]

## Sheet: 1006 Raw data
1.No.	2.gender	3.school	4.grade	5.class	6.The role of the "filler"	7、What is your academic qualification?	8.Does he have his own cell phone?	9.Does he have his own tablet?	10.Parental Intervention (Time limit )	10.Parental Intervention (Duration restrictions )	10.Parental Intervention (content)	10.Parental Intervention (No restrictions )	10.Parental Intervention ( I can't control it anymore.)	11.Is there any argument between parents and children on the use of electronic products?	12.does your child enjoy watching short videos?	13.Parental Intervention (Time limit )	13.Parental Intervention (Duration restrictions )	13.Parental Intervention (content)	13.Parental Intervention (No restrictions )	13.Parental Intervention ( I can't control it anymore.)	14、Did you set "Teen Mode" on his short video app?	15、How long do you spend on average to use short videos every day?	1、Do you like to use short videos?	2、What platforms do you usually watch short videos on?--Tiktok	2、What platforms do you usually watch short videos on?--Quickhand	2.Haokan	2.Huoshan	2. Xigua	2.Bilibili	2.Wechat vedio	2.Others--	3、What types of short videos do you often watch? --Funny categories	3.Leisure	3.interests	3.study classes	3. game categories	3.current affairs	3.variety	3.Film and television editing	3.Campus life category	3.Others	4.After watching a short video, do you do any of the following? -will give a like	4.will give a tip	4.will share	4.will comment	4.will interact with friends in the comment	4.will just watch and will not do any of the above	Do you shoot and upload your own short videos?	Objective SVU1
1	1	1	2	3	2	6	2	1		1				3	3			1			4	3	2							1		1										1		1				2	0
2	1	1	2	3	2	5	2	2		1	1			3	2		1	1			4	1	2					1				1															1	2	1
3	2	1	2	3	2	5	2	2	1	1	1			2	2	1	1	1			4	5	2							1		1	1														1	2	1
4	2	1	5	2	2	5	2	2	1	1				3	3	1	1	1			4	4	3	1							1	1		1				1				1			1			2	2
5	1	1	2	3	2	5	2	1	1		1			3	1	1	1	1			4	3	1						1												1						1	2	2
6	1	1	4	1	2	4	2	2		1	1			4	2	1	1	1			4	3	2	1						1		1															1	2	2
7	1	1	4	1	2	5	2	1	1					3	2	1	1	1			1	1	2							1		1		1										1				2	4
8	1	1	4	1	2	4	2	1	1	1				1	3		1			1	2	3	3	1	1					1		1		1	1							1		1				2	1
9	1	1	4	1	2	4	2	2	1	1	1			2	3	1	1	1			4	3	3	1										1	1												1	2	3
10	2	1	4	1	2	5	1	1	1	1	1		1	1	4	1	1	1		1	3	2	4	1						1	1	1	1			1						1	1	1	1	1		1	3
11	1	1	5	2	2	4	1	2	1	1	1			3	3	1	1	1			4	1	3							1		1															1	2	2
12	2	1	5	2	2	4	2	2	1	1	1			3	2	1	1	1			4	2	3	1								1		1													1	2	2
13	2	1	4	1	2	3	1	2	1	1				2	3	1	1	1			4	3	3	1								1		1													1	2	2
14	1	1	5	2	2	6	2	1			1			4	2			1			1	4	2	1								1										1						2	3
15	1	1	5	2	1	5	2	1	1	1	1			2	3	1	1	1			4	4	3						1			1				1						1						2	3
16	2	1	4	1	2	3	2	2	1	1	1			2	2	1	1	1			4	3	2							1		1				1											1	2	2
17	2	1	4	1	2	5	2	1		1	1			3	2			1			4	3	2								1										1						1	2	4
18	2	1	4	1	1	5	2	2	1	1	1			2	3	1	1	1		1	4	3	3	1															1								1	2	0
19	1	1	4	1	1	5	2	2	1					2	3	1					4	3	2	1								1										1						2	2
20	1	1	4	1	2	4	2	1		1	1			3	1		1	1			4	5	2								1	1			1												1	2	2
21	1	1	4	1	2	5	1	1		1	1			3	2		1	1			4	2	2	1						1		1		1					1								1	1	0
22	2	1	4	1	2	5	2	2		1	1			2	4		1	1			4	3	3	1				1				1	1			1			1								1	2	3
23	1	1	4	1	2	4	2	1	1		1			3	3	1		1			4	2	3	1								1	1	1													1	2	3
24	1	1	4	1	1	5	2	1	1	1	1			2	2		1	1			4	2	2	1								1											1				1	2	3
25	1	1	2	3	2	4	2	2	1	1	1			3	3			1			3	4	2							1			1														1	2	2
26	2	1	4	1	2	6	2	1		1				4	2		1				4	1	2	1									1														1	2	3
28	2	1	5	2	2	5	2	1		1	1			3	3	1	1	1			2	4	3							1		1							1								1	2	5
29	2	1	4	1	2	5	2	2	1	1	1			3	4	1	1	1			2	3	4							1		1	1	1													1	2	0
30	2	1	5	2	2	5	2	1			1			2	1		1	1			1	4	2	1								1															1	2	5
31	1	1	2	3	2	6	2	2	1					3	3	1					4	4	3	1						1			1	1													1	2	1
32	1	1	2	3	2	4	2	2	1					3	2	1	1	1			4	2	3							1		1	1	1													1	2	2
33	1	1	5	2	2	5	1	2	1					1	4	1	1				4	1	2							1			1									1						2	1
34	1	1	2	3	1	4	2	1		1	1			4	3	1	1	1			4	2	3	1				1				1	1	1		1		1									1	2	4
35	1	1	2	3	2	4	2	1					1	4	4					1	3	3	3							1	1	1				1						1					1	2	4
36	2	1	2	3	1	5	2	1	1	1	1			3	2	1	1	1			4	2	2								1			1													1	2	2
37	2	1	5	2	2	4	2	2	1	1	1			3	3	1	1	1			4	4	3	1						1		1	1	1	1		1					1		1	1	1		1	3
38	2	1	4	1	1	5	2	2	1	1	1			4	1	1	1	1			4	3	1	1										1	1												1	2	3
39	1	1	2	3	2	4	2	2	1					2	3	1		1			3	3	2	1	1					1		1	1		1	1			1	1							1	1	2
40	2	1	4	1	2	5	2	1		1	1			3	2		1	1			2	3	2	1						1			1	1	1				1	1		1						1	1
41	2	1	2	3	2	5	2	2	1	1	1			2	4	1	1	1			4	3	4								1			1													1	2	0
42	1	1	2	3	2	4	2	1	1					2	3	1					4	4	2							1		1			1												1	2	2
43	1	1	2	3	2	5	2	1	1	1				2	3		1	1			4	4	3						1				1		1												1	2	0
44	2	1	2	3	2	4	2	2	1	1				4	1	1	1				3	2	2	1										1													1	2	2
45	1	1	4	1	2	2	2	1	1	1	1			2	2	1	1	1			4	2	2	1								1				1						1					1	1	2
46	2	1	2	3	2	4	2	1	1	1	1			3	3		1	1			4	2	3							1	1		1														1	2	0
47	2	1	2	3	2	4	2	2	1	1	1			3	3	1	1	1			4	4	4	1										1							1						1	2	2
48	1	1	2	3	2	5	2	1	1					3	2			1			4	3	2							1		1															1	2	3
49	1	1	5	6	2	5	2	2	1	1	1			3	3	1	1				4	3	2	1								1															1	2	1
50	1	1	5	6	2	5	1	1		1				3	2		1				4	4	2	1										1		1											1	2	0
51	1	1	5	6	2	6	2	2		1	1			4	2		1	1			4	1	2							1				1	1												1	2	2
52	2	1	2	3	2	5	2	2	1	1	1			3	3	1	1	1			4	4	2						1					1					1								1	2	1
53	2	1	5	6	2	5	2	1	1	1	1			2	3		1	1			1	4	3						1			1	1	1							1						1	2	3
56	1	1	2	3	1	5	2	1		1	1			3	3		1	1			4	1	3	1						1					1	1											1	2	0
57	1	1	2	3	2	4	2	1	1	1				2	4	1	1	1			4	2	1							1		1	1	1	1												1	2	1
58	1	1	2	3	1	5	2	1	1	1	1			2	2	1	1	1			4	3	2							1		1				1											1	2	2
59	2	1	5	6	2	5	2	2	1		1			3	4	1		1			3	2	4	1						1		1				1											1	2	3
60	2	1	5	6	2	4	2	2	1					2	1	1		1			4	5	2	1	1									1		1						1					1	2	4
61	1	1	5	6	2	5	2	1		1				1	4		1				4	3	2	1								1			1												1	2	3
62	1	1	5	6	2	5	2	1	1					3	3	1		1			1	3	3							1			1			1						1						1	4
63	2	1	2	3	2	5	2	2	1	1				2	4	1	1				3	1	4								1		1			1				1							1	2	4
64	2	1	2	3	2	5	2	1		1	1			3	4	1	1	1			3	3	3	1						1									1		1						1	2	2
65	1	1	2	3	1	4	2	1	1					2	4					1	4	4	2	1						1		1				1						1						2	3
66	1	1	5	2	2	4	1	1		1	1			2	2	1	1	1			4	2	2	1								1							1								1	2	3
67	1	1	5	6	2	3	2	1		1				2	3			1			1	4	3	1	1							1				1			1			1						2	0
68	1	1	4	1	2	3	2	2	1	1	1			2	3	1	1	1			4	3	2	1								1	1	1	1	1			1								1	2	1
69	1	1	2	3	2	5	2	1	1	1	1			2	3	1	1	1			1	3	4	1								1		1													1	2	2
70	2	1	4	1	2	5	2	2	1	1	1			2	4	1	1	1			3	3	4	1	1			1		1		1	1	1				1				1						1	1
71	1	1	2	3	2	5	2	1			1			4	1			1			4	3	1								1				1												1	2	3
73	2	1	5	6	2	6	1	1	1	1	1			2	3	1	1	1			4	3	2	1						1					1												1	2	2
74	1	1	2	3	2	5	2	1		1				2	2		1				4	2	3	1								1	1	1	1					1							1	2	3
75	2	1	2	3	2	5	2	1	1	1	1			3	2	1	1	1			4	2	2							1				1													1	2	0
76	2	1	5	2	1	3	1	1	1	1	1			3	4	1	1	1			4	4	4	1	1					1		1	1	1	1	1		1				1						1	3
77	2	1	5	6	1	3	2	1	1					3	2	1					4	3	2	1	1							1			1			1									1	2	5
78	2	1	5	6	1	6	2	2					1	2	4				1		4	2	4	1								1										1						2	5
79	1	1	5	2	2	3	2	2	1	1				2	3	1	1				4	2	3	1	1							1	1			1								1	1			2	3
80	2	1	2	3	2	4	2	2		1				3	4	1	1	1			4	5	4	1						1		1	1		1					1		1		1				2	3
81	1	1	1	1	2	5	2	2			1			4	2			1			4	3	2								1										1						1	2	2
82	2	1	5	6	2	4	2	2	1	1	1			4	3	1	1	1			4	2	3	1						1		1		1	1			1				1						1	2
83	2	1	5	6	2	3	1	2	1					3	2	1					4	4	2	1								1			1							1						1	4
84	2	1	4	1	2	4	2	1	1	1				3	4	1	1	1			4	3	4	1									1							1							1	2	2
85	1	1	5	2	2	4	1	2	1	1				3	2		1				4	3	2	1					1	1		1	1		1	1			1	1		1			1			2	5
86	2	1	2	3	2	5	2	1			1			3	3			1			4	4	4							1		1		1	1		1										1	2	4
87	1	1	4	1	1	4	2	2	1	1	1		1	1	2	1	1			1	4	4	2	1	1					1		1				1											1	2	2
88	1	1	2	3	2	5	1	1	1					1	4	1					4	3	1	1								1										1						1	2
89	1	1	5	6	1	6	2	2	1	1	1			2	1	1	1	1			2	4	1								1	1															1	2	1
90	2	1	1	1	2	6	2	2	1	1	1		1	2	4	1	1	1			4	4	2	1						1		1	1	1		1		1	1	1							1	2	4
91	1	1	1	1	2	4	2	1	1	1				2	4					1	4	4	4	1	1							1							1								1	2	4
92	2	1	4	1	2	3	1	1	1	1	1			3	2			1			4	2	2	1								1		1								1						2	0
93	2	1	5	6	1	4	2	2					1	4	3					1	1	2	3								1	1	1				1								1			2	4
94	1	1	1	1	2	3	2	2		1	1			2	2		1	1			1	4	2	1								1	1	1													1	2	2
95	2	1	1	1	2	5	2	2	1	1	1			3	3	1	1	1			4	3	3	1								1	1	1													1	2	0
96	1	1	5	2	2	2	2	1		1				2	2	1					3	4	2								1	1			1												1	2	2
97	1	1	4	1	2	4	1	1	1	1				3	3	1	1				3	3	3	1								1				1			1								1	2	4
98	2	1	1	1	2	4	2	1					1	1	4		1				4	3	4							1	1	1				1				1		1						2	4
100	2	1	2	3	2	4	2	1	1		1			3	2	1		1			3	1	2	1								1		1	1												1	2	0
101	1	1	2	3	2	5	1	1		1	1			3	4		1	1			4	4	4	1								1										1						2	1
102	2	1	3	5	2	5	2	1	1	1	1			3	2	1	1	1			3	1	2	1					1			1	1														1	2	2
103	2	1	2	3	2	5	2	1			1			4	2			1			4	1	2							1					1												1	2	1
104	1	1	3	5	2	5	2	1	1					4	2	1	1				4	3	3	1								1				1											1	2	1
105	2	1	5	6	2	5	2	1	1		1			2	3	1	1				3	3	2							1		1	1	1													1	2	1
106	1	1	2	3	2	5	2	2	1	1				4	3	1	1				4	1	3							1					1					1							1	2	3
107	1	1	2	3	2	4	2	2		1	1			3	3	1		1			3	3	3	1								1															1	2	2
108	1	1	5	6	2	5	2	1	1					2	1			1			4	5	2	1									1									1						2	2
109	2	1	4	1	1	7	1	1	1					1	1	1					4	5	1	1								1										1						1	2
110	1	1	5	2	2	4	1	1	1	1	1			2	4	1	1	1			4	4	4								1	1				1											1	2	3
111	2	1	5	6	2	5	2	2		1				2	3	1	1				4	3	3	1	1								1	1								1						2	2
112	1	1	5	6	2	4	2	2	1	1	1			2	3		1	1			3	1	2	1					1	1		1				1				1							1	2	1
113	1	1	4	1	2	4	2	2	1	1				2	4	1	1	1			4	4	4	1								1							1								1	2	1
114	1	1	3	5	2	5	2	1	1					4	1	1					4	5	1					1				1															1	2	4
115	2	1	4	1	3	3	2	1	1	1	1			4	2	1	1	1			4	4	2							1					1												1	2	3
116	1	1	5	6	2	2	2	2	1					1	4	1					4	3	4	1	1	1							1			1								1		1		1	2
117	2	1	2	3	1	6	2	1	1	1	1			2	3	1	1	1			4	2	1						1			1			1						1						1	2	1
118	2	1	5	6	2	5	2	2		1	1			2	3		1	1			1	5	3							1		1	1		1												1	2	0
119	1	1	5	6	2	3	2	1	1	1	1			2	3	1	1	1			4	3	3	1								1	1														1	2	1
120	1	1	5	2	2	5	1	1	1	1	1			2	3	1	1	1			3	4	3	1					1	1		1		1		1		1	1			1						2	3
121	2	1	5	6	2	4	2	1	1	1	1			3	3	1	1	1			4	4	3	1	1							1	1			1											1	1	5
122	1	1	5	6	1	6	2	2	1	1				4	2	1	1	1			4	3	1						1						1						1	1						2	2
123	1	1	5	5	2	5	2	1	1	1				1	4	1	1				1	3	3	1								1															1	2	0
124	1	1	5	6	2	5	2	2	1	1	1			1	3	1	1	1			4	3	3						1			1		1		1						1						1	1
125	1	1	4	1	2	5	2	1	1		1			1	4			1		1	4	4	4							1	1	1	1			1					1						1	2	2
126	1	1	5	6	2	4	2	2	1		1			2	2		1	1			4	4	4	1																	1						1	2	2
128	1	1	1	1	2	5	1	1	1	1	1			3	2		1	1			4	0	2							1		1															1	2	0
129	1	1	4	1	2	5	2	1	1	1				2	2	1	1	1			4	2	3	1								1	1			1											1	2	2
130	1	1	5	6	2	3	2	2		1	1			2	3	1	1	1			1	3	3	1												1											1	2	3
131	1	1	2	3	1	5	2	2	1	1	1			2	4	1	1	1			4	2	4								1	1	1									1					1	2	3
132	2	1	5	6	1	5	2	2		1	1			1	4					1	1	4	4	1								1	1	1								1						2	5
133	1	1	5	6	1	6	1	1	1	1				1	4	1	1				4	3	4	1						1		1	1		1	1										1	1	2	4
134	2	1	5	5	2	5	2	1	1	1	1			3	4	1	1	1			4	3	4	1						1		1	1	1						1							1	2	5
135	1	1	5	2	1	4	2	1	1					3	2	1					1	3	2	1	1					1		1		1					1			1		1				2	1
136	2	1	4	1	2	5	1	1		1	1			4	4			1			4	4	4							1		1	1									1						2	4
137	1	1	2	3	2	5	2	1	1	1	1			2	3	1	1	1			1	3	3	1								1		1								1						2	0
138	1	1	5	6	2	5	2	2	1	1	1			2	4	1	1	1			4	5	4	1								1				1						1						2	1
139	1	1	2	3	2	4	2	1	1	1	1			2	1	1	1	1			4	3	4							1		1	1									1		1				1	1
140	2	1	5	6	1	5	2	2	1	1	1			2	3	1	1	1			3	3	3							1	1	1	1			1											1	2	4
141	1	1	1	1	2	6	2	2	1	1	1			4	2	1	1	1			4	1	2	1						1		1	1														1	2	2
142	2	1	2	3	1	3	2	1	1	1	1		1	1	3	1	1	1		1	4	3	2					1		1		1	1														1	2	0
143	1	1	5	6	1	5	2	2	1	1	1			4	2	1	1	1			4	4	2	1								1	1	1	1		1	1	1								1	2	1
144	1	1	2	3	2	5	2	2		1				2	3		1				4	1	2						1			1							1								1	2	3
145	2	1	5	6	1	4	1	1	1	1				2	4	1	1	1			4	5	4							1		1	1	1	1		1		1	1							1	2	3
146	1	1	1	1	2	4	2	2	1	1				1	2	1	1				3	0	1								1					1						1						2	2
147	1	1	5	6	2	4	2	1	1	1	1			3	3	1	1	1			4	2	2	1						1		1	1	1	1	1	1	1				1						2	5
148	2	1	5	6	1	5	2	2	1	1	1			3	2	1	1	1			1	3	2							1					1												1	2	4
149	2	1	2	3	1	5	2	1	1	1	1			2	4	1	1	1			4	2	3								1			1							1						1	2	2
150	1	1	2	3	1	4	2	2		1	1			3	2	1	1	1			1	3	2							1					1							1					1	2	4
151	2	1	5	2	2	3	2	1	1		1		1	2	4		1			1	4	3	4	1	1					1		1				1						1						2	0
152	2	1	5	6	2	4	2	2	1	1				4	2	1	1				4	1	3	1																	1	1						2	3
153	2	1	2	3	2	5	2	2	1	1	1			3	4	1	1	1			3	3	2	1								1	1														1	2	2
154	1	1	5	6	2	4	2	2	1	1	1			3	2	1	1	1			4	3	3							1				1		1											1	2	2
155	2	1	5	2	1	5	2	1	1	1	1			4	1	1	1	1			3	3	1								1										1						1	2	4
157	2	1	5	2	2	5	1	1	1	1	1			3	3	1	1	1			4	3	3	1				1			1	1	1		1		1	1									1	2	1
158	2	1	5	2	2	4	2	2	1					2	4	1	1	1			4	3	3	1				1		1		1	1		1							1					1	2	3
159	1	1	5	2	2	5	2	1	1	1	1			3	3	1	1	1			1	5	2	1	1							1	1	1													1	2	4
160	2	1	5	6	2	1	2	2	1	1	1			4	2	1	1	1			4	3	2	1					1		1	1	1	1								1						1	2
161	2	1	5	2	1	5	1	2	1	1	1			3	3	1	1	1			4	3	3							1				1	1					1							1	2	4
162	2	1	3	5	2	5	2	1	1	1	1			2	4	1	1	1			4	2	3	1								1		1													1	1	0
163	2	1	5	2	1	4	2	2	1	1			1	2	4	1	1			1	4	3	4	1	1							1	1	1			1	1				1						1	2
164	1	1	3	5	2	4	2	2	1	1	1			3	3	1	1	1			4	3	3							1		1				1											1	2	0
165	2	1	5	2	2	2	2	2	1	1	1			4	3	1	1				4	3	3	1					1			1	1					1		1							1	2	2
166	1	1	5	2	2	3	2	2	1	1	1		1	1	3	1	1	1		1	4	4	3	1						1		1				1						1						2	2
167	1	1	4	1	2	3	1	2	1					3	2	1	1				4	3	2						1			1	1	1	1				1			1			1			2	0
168	2	1	5	2	1	4	2	1	1	1				3	3	1		1			3	2	3	1								1			1												1	2	3
169	1	1	4	1	2	4	2	2	1					3	3	1					4	3	3	1								1												1			1	2	3
170	1	1	5	2	1	4	2	2	1	1				1	3	1	1	1			4	1	2	1								1			1			1		1							1	2	2
171	2	1	5	6	2	3	2	1		1				2	3		1				4	1	2	1								1		1													1	2	1
172	2	1	2	3	1	5	2	2	1	1	1		1	2	3	1	1	1		1	4	3	3	1						1		1	1		1				1			1				1		2	0
173	1	1	5	2	1	5	2	2	1	1				4	2	1	1	1			4	4	2	1								1															1	2	2
174	1	1	1	1	1	4	2	2		1	1			2	2		1	1			3	3	2							1						1			1								1	2	2
175	2	1	5	2	2	2	2	2	1	1				4	2			1			4	2	2	1	1					1		1	1	1	1												1	2	1
176	2	1	5	2	2	4	1	1	1	1	1			3	2	1	1	1			4	3	2	1										1	1												1	2	4
177	1	1	5	6	1	3	2	2		1				2	4	1					4	2	3	1	1							1	1		1							1						2	0
178	2	1	1	1	2	4	2	1	1	1	1			3	2	1	1	1			3	3	2								1			1	1												1	2	0
179	1	1	5	2	4	5	2	1			1			1	3		1				3	4	1	1									1	1	1												1	2	3
180	1	1	4	1	1	5	2	2		1	1			2	3		1	1			4	3	2							1	1		1	1			1		1			1						2	3
182	2	1	5	2	2	4	2	1	1	1	1			2	4	1	1			1	4	3	4							1		1	1	1		1			1								1	2	4
183	2	1	5	2	2	5	1	2	1					1	4	1	1	1			3	2	2	1								1						1			1						1	2	2
184	1	1	4	1	2	5	2	2		1			1	2	4	1	1	1		1	4	3	4					1												1							1	2	0
185	1	1	5	2	2	4	2	2	1	1				2	3	1	1				4	3	2	1							1	1			1	1											1	2	2
186	2	1	4	1	2	5	2	1		1	1			2	3		1	1			4	1	2						1	1		1		1													1	2	2
187	1	1	5	2	2	3	1	1			1			2	4			1			4	3	4								1	1				1											1	2	2
188	1	1	5	2	2	4	2	2	1	1	1			2	4	1	1	1			3	3	4		1							1					1										1	2	2
189	1	1	4	1	2	6	2	1	1		1			2	2	1		1			4	3	3						1			1				1						1						2	1
190	2	1	5	2	2	4	1	1		1	1			1	4		1	1		1	4	4	4	1					1			1				1					1						1	2	5
191	2	1	5	2	2	6	2	2	1	1				3	3	1	1				4	3	2	1							1	1	1	1		1			1								1	1	0
192	1	1	5	2	2	5	2	1		1	1			2	4		1	1			4	3	2		1							1	1			1						1			1			1	0
193	1	1	1	1	1	5	1	1		1				2	3		1	1			3	2	3								1	1	1														1	2	2
194	1	1	5	2	2	4	2	2	1					2	3	1					3	3	2		1							1															1	2	0
195	2	1	5	2	2	5	2	1	1	1				3	3	1	1				4	1	2							1		1	1	1													1	2	4
196	2	1	5	2	2	4	2	1			1			3	3			1			4	2	3	1								1		1	1												1	2	2
197	2	1	4	1	2	4	2	1	1	1				2	2	1	1	1			3	1	2								1	1	1					1				1						2	1
198	1	1	5	2	2	5	1	1	1	1	1			2	3	1	1	1			4	3	3	1						1		1	1	1		1						1						2	2
199	2	1	2	3	2	5	2	1	1	1	1		1	2	3	1	1	1			4	3	3	1								1			1	1											1	2	3
200	2	1	5	6	2	4	2	2	1	1	1			2	3	1	1	1			4	2	2	1										1		1											1	2	4
201	2	1	5	6	2	5	2	1	1					1	1	1					4	4	2	1	1				1			1							1			1						1	2
202	2	1	5	2	2	5	2	1	1	1	1			2	4	1	1	1			4	3	4	1							1	1	1						1	1	1			1				2	3
203	1	1	5	2	2	4	2	2	1	1	1			3	3	1	1	1			4	5	3	1								1				1											1	2	3
204	2	1	5	6	2	5	2	2			1			2	3		1				4	4	3	1						1		1		1													1	2	2
205	2	1	5	6	1	4	2	2	1	1	1			4	2	1	1	1			1	2	2	1									1	1													1	2	4
206	1	1	5	6	2	4	2	1	1	1	1			1	2	1	1	1			4	2	2	1								1														1		2	0
207	1	1	5	2	2	5	1	1	1	1	1		1	1	4		1	1		1	4	4	4	1		1	1	1		1		1				1			1			1					1	2	5
208	2	1	5	2	2	5	2	1		1				4	1				1		1	3	1								1				1												1	2	4
209	2	1	3	5	2	4	2	2	1	1				1	2	1	1	1			3	4	3	1						1			1		1	1											1	2	0
210	2	1	1	1	2	2	2	1	1	1	1		1	2	3	1	1				4	5	3	1				1				1															1	1	4
211	1	1	5	6	2	5	2	2	1	1	1			2	2	1	1	1			4	2	3								1	1				1									1			2	0
212	1	1	1	1	2	4	2	2	1	1	1			4	3	1	1	1			3	5	3								1					1						1						2	4
213	2	1	4	6	2	5	2	2		1	1			3	4		1	1			3	2	4	1								1	1	1				1	1	1		1					1	1	0
214	1	1	4	6	2	6	2	1		1	1			4	2	1	1	1			4	3	2							1		1	1	1	1												1	2	2
215	1	1	4	6	2	5	2	2	1	1	1			2	4	1	1	1			4	4	3	1				1	1	1		1	1	1	1		1	1	1	1		1		1				2	1
216	1	1	4	6	2	5	2	2	1	1	1			4	2	1	1	1			4	4	2							1							1										1	2	2
217	1	1	4	6	1	5	2	2	1					3	3	1					4	4	2		1						1			1				1									1	2	3
219	2	1	4	6	2	5	2	1	1	1	1			2	4	1	1	1			4	3	2	1								1	1									1						1	5
220	1	1	4	6	2	4	2	1	1	1				3	3	1	1				4	3	3	1						1		1		1	1	1											1	1	2
222	1	1	3	5	2	4	2	2	1	1	1			3	4	1	1	1			4	2	4	1					1							1					1	1			1			1	2
223	1	1	4	6	1	4	2	2		1	1			2	2	1		1		1	4	2	2	1											1												1	2	2
224	2	1	4	6	2	5	2	2	1	1	1			3	2	1	1	1			4	3	1							1		1		1													1	2	3
225	1	1	4	6	2	5	1	1		1	1			3	2		1	1			3	1	2						1	1		1				1											1	2	3
226	2	1	4	6	2	5	2	2	1	1	1		1	3	4	1	1	1		1	4	3	4								1		1			1						1						1	5
227	2	1	4	6	2	6	2	1	1	1	1			3	2	1	1				3	4	2	1								1	1	1	1							1			1			2	0
228	1	1	4	6	2	5	2	1	1	1	1			2	3	1	1	1			1	4	3	1						1		1		1	1												1	2	0
229	2	1	2	3	1	5	2	2		1				3	3		1				4	3	3	1	1							1						1									1	2	2
230	2	1	4	6	2	4	2	1	1	1	1			2	4	1	1				1	3	4	1								1															1	1	3
231	1	1	4	6	2	4	2	1	1	1	1		1	2	4	1	1	1			4	2	4	1						1		1	1			1		1			1	1		1	1			1	1
232	2	1	4	6	2	5	1	1	1	1	1			2	2	1	1	1			4	3	2	1	1					1		1	1	1		1						1		1				2	2
233	1	1	4	6	2	4	2	2	1	1				3	1		1				4	2	2	1								1	1	1													1	2	2
235	2	1	4	6	2	5	2	2		1				2	2			1			4	3	2	1	1					1			1			1			1	1	1	1		1	1			1	2
236	1	1	4	6	2	3	2	1	1					1	4	1	1	1			4	3	4	1								1				1											1	1	4
238	2	1	4	6	2	4	2	2		1	1			3	2		1	1			4	4	3	1										1													1	2	0
239	2	1	4	6	2	5	2	2		1	1			4	3		1	1			4	4	2							1			1														1	2	2
240	2	1	2	3	2	5	2	1	1	1	1			2	3	1	1	1			4	3	3						1				1		1												1	2	3
241	2	1	1	1	2	5	1	2	1	1				2	3	1		1			1	5	3	1								1	1	1													1	2	2
242	2	1	1	1	2	5	2	1		1	1			3	3		1	1			3	2	3	1								1															1	2	2
243	1	1	6	6	2	5	1	1	1	1	1			3	2	1	1	1			4	2	2	1	1					1		1	1	1	1		1										1	2	3
244	2	1	1	1	2	5	1	1	1	1	1			3	2	1	1	1			4	4	2							1		1	1	1	1			1									1	2	2
245	2	1	6	5	2	5	1	1	1	1	1			3	2	1	1				4	4	2	1	1					1		1	1	1													1	2	2
246	1	1	4	6	1	7	2	1		1	1			2	3		1	1			4	4	3	1								1			1												1	2	3
247	1	1	6	3	2	5	2	1	1					2	2	1		1			1	4	2						1						1	1						1						2	3
248	2	1	6	3	2	5	2	1	1	1	1			4	2	1	1	1			1	3	2								1		1	1	1												1	2	4
249	1	1	6	5	2	4	2	1		1	1			2	2		1				4	4	3	1						1		1	1	1	1							1			1			2	1
250	2	1	6	3	2	5	2	1		1	1			2	2		1	1			3	5	2						1			1	1		1			1				1					1	2	4
251	2	1	6	6	1	6	2	1	1	1	1			3	2	1	1	1			4	1	2	1								1															1	2	2
252	1	1	6	5	2	4	2	1	1	1	1		1	2	2	1	1	1		1	4	3	2							1		1	1			1				1							1	2	2
253	2	1	6	5	2	5	2	1	1	1	1			3	3	1	1	1			1	5	3	1					1					1	1		1		1								1	2	0
254	1	1	6	3	2	4	2	2		1	1			2	4		1	1			4	3	2								1										1						1	2	1
255	1	1	4	6	1	5	1	2	1	1	1		1	2	4	1	1	1		1	1	2	4							1		1	1	1					1			1					1	2	2
256	1	1	6	3	1	5	1	2					1	2	4					1	4	3	2						1			1				1						1			1			2	5
257	1	1	4	6	1	5	2	1		1	1			2	3	1	1	1			1	2	3		1					1		1		1		1		1				1		1				2	3
258	1	1	6	3	2	5	2	2		1	1			3	2		1	1			2	5	2							1			1														1	2	0
259	2	1	6	4	2	6	2	1	1	1	1			3	2	1	1	1			2	4	2						1			1	1														1	2	5
260	2	1	4	6	2	4	2	1	1	1	1			2	4	1	1	1			3	3	3							1				1													1	2	3
261	2	1	6	3	2	4	2	2	1	1	1			2	3		1				2	4	2	1									1	1													1	2	1
262	1	1	6	3	1	5	2	1	1		1			2	2	1	1	1			4	3	2	1	1					1		1	1		1	1						1		1				2	2
263	2	1	4	1	2	4	2	1	1					2	2	1					4	3	2	1								1	1					1									1	2	5
264	1	1	6	5	2	4	1	1		1				1	3		1				1	2	3	1								1															1	2	5
265	2	1	6	4	2	4	1	1	1	1	1		1	2	2	1	1	1		1	1	3	2	1	1			1		1		1	1									1			1			1	1
266	1	1	6	3	1	4	2	1		1	1			2	2		1	1			4	1	2							1		1					1										1	2	0
267	2	1	6	3	1	4	1	1	1	1	1			3	2	1	1	1			4	3	2							1			1	1	1					1		1						2	5
268	1	1	6	3	2	5	2	1	1	1	1			2	2	1	1	1			4	3	1							1					1												1	2	5
269	1	1	4	6	2	3	2	2		1				2	2	1	1	1			4	3	2							1					1						1						1	2	0
270	2	1	6	4	2	4	2	2	1	1				4	2	1	1	1			4	3	2								1										1	1			1	1		2	4
271	2	1	6	3	2	4	2	2	1	1				2	2	1	1				4	3	2	1						1		1	1	1								1			1			2	4
272	1	1	6	6	2	5	2	1	1	1	1			2	4	1	1	1			4	4	3	1								1	1	1					1								1	2	3
273	1	1	6	3	2	5	1	1			1	1		4	2		1	1			4	3	2								1			1	1		1										1	2	0
274	2	1	6	3	2	5	2	1					1	2	2					1	4	3	2								1	1				1		1	1			1			1	1		1	3
276	1	1	6	4	2	5	1	2	1	1	1			2	4	1	1	1			1	3	4	1						1		1	1	1	1	1				1		1				1		2	5
278	1	1	6	5	2	5	2	2	1	1				3	2	1	1				4	5	2							1		1				1											1	2	3
279	2	1	6	6	2	4	2	2					1	1	4	1				1	3	2	4	1	1					1		1	1	1		1		1	1								1	2	3
280	1	1	6	3	2	3	2	2	1		1			3	2	1		1			4	3	2	1	1							1															1	2	3
281	2	1	6	3	2	6	2	1	1	1	1			2	2	1	1	1			3	3	2							1			1	1	1				1	1							1	2	3
282	2	1	6	3	1	3	1	1	1	1	1			2	2	1	1	1			4	1	2	1	1				1			1	1	1					1			1					1	2	3
283	1	1	6	4	2	4	2	1		1				2	3		1				2	3	3	1					1			1			1	1			1			1						2	1
284	2	1	6	4	2	5	1	1	1	1	1			4	2	1	1	1			1	3	3	1									1	1													1	2	1
285	1	1	6	4	2	3	1	2		1				3	4		1				1	5	3	1					1	1		1						1	1			1					1	2	3
286	2	1	4	6	2	5	2	1		1	1			2	4		1				3	4	3	1						1		1	1									1						2	3
287	2	1	6	4	2	3	2	2		1	1			2	2		1	1			2	5	2								1		1				1		1			1						2	4
288	1	1	6	4	2	5	2	1		1	1			3	3		1	1			4	3	1	1						1		1	1			1											1	2	3
289	1	1	6	4	2	6	2	2	1	1				3	3	1	1			1	1	4	3								1	1							1								1	2	1
290	1	1	6	4	2	2	2	1		1				4	3		1				4	3	3						1			1															1	2	3
291	2	1	6	4	1	5	2	2	1	1	1			3	2	1	1	1			4	5	2	1								1							1								1	2	3
292	2	1	6	5	2	5	1	1					1	1	4		1	1			2	5	4							1						1					1	1						2	3
293	2	1	6	5	1	3	1	2	1	1	1	1		1	2	1	1	1			2	5	2	1												1											1	2	1
294	1	1	4	6	2	4	2	2	1	1	1			4	3	1	1	1			4	3	3	1					1			1	1	1		1		1									1	2	1
295	2	1	4	1	2	6	2	1	1	1	1			1	3	1	1	1			1	3	3							1			1	1													1	2	2
296	2	1	6	4	1	5	2	1	1	1	1			3	2	1	1	1			4	4	2	1								1	1			1											1	2	5
298	1	1	4	1	1	6	2	1		1				3	3			1			3	4	2	1								1				1											1	2	0
299	1	1	6	4	2	4	2	2	1		1			2	3	1		1			3	4	3							1		1	1	1	1	1											1	2	3
300	1	1	4	1	2	5	2	1	1	1	1			3	4				1		4	3	4	1						1	1	1	1			1			1	1	1	1			1			2	3
301	1	1	4	1	2	5	1	2	1	1	1			2	3	1	1	1			4	4	3							1		1				1			1								1	2	2
302	1	1	6	5	2	5	1	2			1			3	2			1			4	2	2						1			1	1						1								1	2	3
303	2	1	4	1	2	3	2	2	1	1				2	1	1					4	3	2	1		1						1			1				1								1	2	2
304	2	1	4	6	2	5	1	1	1	1	1			4	4	1	1	1			3	1	1								1			1													1	2	1
305	1	1	4	1	1	6	1	2	1					3	2	1					4	4	2	1								1				1											1	2	2
306	2	1	4	6	1	4	2	1	1		1			3	2	1		1			4	4	2	1										1													1	2	2
307	2	1	6	5	1	5	2	1			1			2	3			1			4	4	2	1	1							1	1	1								1						2	2
308	2	1	6	4	1	6	2	1	1	1				3	3	1	1				3	3	4	1				1				1		1		1											1	2	3
309	1	1	6	3	2	3	2	1	1	1	1		1	1	4	1	1			1	4	3	3	1	1				1				1		1							1		1	1			2	1
310	2	1	4	1	2	3	1	2	1	1	1			3	2	1	1	1			1	3	3								1	1	1	1	1					1	1						1	2	5
311	1	1	6	3	2	4	2	1	1					4	3	1					4	3	2		1							1															1	2	4
312	2	1	6	5	2	5	2	2	1					1	3	1		1			2	3	3							1		1	1		1				1								1	2	5
313	1	1	6	5	1	3	2	1	1					2	2	1					4	3	2	1						1		1															1	2	4
314	1	1	6	5	1	6	2	2		1	1			3	3	1	1				3	3	3	1	1							1	1	1	1	1	1		1			1			1	1		2	2
315	2	1	6	5	2	5	2	2					1	1	4					1	1	4	4	1								1	1			1			1								1	2	3
316	1	1	6	4	2	5	2	1		1	1			3	3		1	1			1	5	2		1					1		1		1								1						2	0
317	1	1	6	5	2	5	1	1	1					4	2			1			1	1	2	1								1			1												1	2	2
318	1	1	6	3	2	3	2	2		1	1			3	2		1	1			4	3	2								1	1	1	1	1												1	2	5
320	2	1	6	3	2	5	2	1	1	1	1			2	3		1				4	2	3	1	1						1	1	1									1		1	1			2	2
321	1	1	4	1	2	5	2	2		1	1			3	3			1			4	4	2								1								1								1	2	3
322	1	1	6	3	2	5	2	2	1	1				1	2		1				4	4	2	1					1			1		1	1	1						1						2	4
323	1	1	6	5	2	5	1	1	1					4	2	1					4	3	2	1								1			1												1	2	0
324	1	1	6	3	2	3	2	1	1	1	1			2	3	1	1	1			4	3	4	1		1		1	1	1		1	1	1		1			1	1	1	1		1	1	1		2	3
325	2	1	4	6	1	3	2	1		1				3	4		1				4	3	4						1			1				1			1			1					1	2	0
326	1	1	6	5	2	5	2	1	1	1	1			2	4	1	1	1			4	2	2							1							1				1	1		1				2	1
327	1	1	4	1	2	5	2	1	1	1	1			1	4	1	1	1			4	2	3							1	1								1		1						1	2	0
328	1	1	3	5	2	4	2	1	1	1	1			3	4	1	1	1			4	2	4	1					1	1		1				1	1			1							1	2	1
329	1	1	6	5	1	5	1	1	1	1	1			2	2	1	1	1			4	4	2	1								1			1							1						2	2
330	1	1	6	5	2	4	1	1					1	2	4			1			4	4	4	1								1				1									1	1		1	5
331	2	1	6	5	1	4	2	1	1	1	1			4	3	1	1	1			4	4	3	1	1					1		1	1	1	1							1					1	1	0
333	2	1	6	4	2	4	2	1	1	1	1		1	2	3	1	1	1		1	4	2	3	1	1								1	1	1												1	2	2
334	1	1	6	4	2	5	1	1		1	1		1	2	4		1	1		1	4	3	4	1	1			1	1			1				1						1		1		1		2	2
335	1	1	6	4	2	5	2	1	1	1				1	4	1	1				1	4	3						1				1			1			1			1						2	3
336	1	1	1	1	2	5	2	1	1	1	1			4	2	1	1	1			4	2	2	1										1	1				1		1	1						2	5
337	1	1	4	6	2	4	2	2	1		1			2	3		1	1			4	2	3	1														1				1						2	2
338	2	1	1	1	2	5	2	1	1	1	1			4	2	1	1	1			4	4	2	1											1							1						2	2
339	2	1	6	5	2	5	1	1			1			2	3		1	1			4	4	2	1									1	1	1												1	2	4
340	2	1	6	4	2	4	2	1	1	1	1			1	3	1	1	1			4	5	2							1											1						1	2	1
341	2	1	6	5	2	5	2	2	1					3	4	1	1				4	3	4								1	1	1						1	1							1	2	4
342	2	1	6	5	2	3	2	2	1	1	1			1	2	1	1	1			4	2	2	1								1	1		1	1											1	2	1
343	1	1	6	5	2	6	1	1		1				2	3		1	1			3	2	2	1									1	1				1									1	2	4
344	2	1	4	6	2	4	2	2	1	1	1			4	3	1	1	1			4	1	2							1				1	1		1										1	2	3
345	1	1	6	6	1	5	2	1		1				1	1		1				4	3	3						1			1	1	1	1	1	1	1	1								1	2	2
346	2	1	4	1	2	1	2	1	1					4	3	1					4	1	4						1			1	1									1						2	2
347	2	1	4	1	2	3	2	1	1					2	3	1					4	2	3	1						1		1							1			1					1	2	3
348	1	1	6	5	1	5	2	2		1				2	4		1				3	2	3	1								1	1														1	2	3
349	1	1	6	5	2	3	2	2	1	1				2	4	1	1				4	4	4	1				1		1	1	1	1			1			1			1						2	2
350	1	1	6	3	2	5	2	2		1	1			2	2		1	1			4	3	2							1		1															1	2	0
352	1	1	6	5	1	6	2	1	1	1	1		1	1	3	1	1	1		1	4	3	3	1						1		1															1	2	1
353	1	1	6	5	2	5	1	1		1				2	3		1				1	3	2	1								1		1			1					1						2	3
354	2	1	4	6	1	5	1	2	1	1	1		1	2	4	1	1	1		1	4	2	4							1		1	1	1						1		1		1				2	4
355	1	1	4	6	2	4	2	1	1	1	1			3	3	1	1	1			4	2	3	1	1					1		1		1													1	2	0
356	1	1	6	3	2	4	2	1	1	1	1	1	1	1	1	1	1	1			1	4	1	1								1															1	2	1
357	2	1	6	5	1	5	2	2	1	1	1			3	2		1	1			4	2	3	1						1			1		1					1							1	2	2
358	1	1	6	4	2	5	2	1	1	1	1			2	2	1	1	1			4	1	2	1					1							1											1	2	2
359	2	1	3	5	2	6	2	2		1				3	4		1	1			4	2	4							1	1	1		1								1						2	0
360	2	1	6	4	2	5	2	2	1	1	1			2	2	1	1	1			1	5	2	1						1		1	1														1	2	0
361	2	1	6	6	1	5	2	2	1	1	1			4	4	1	1	1			4	3	2	1								1	1														1	2	1
362	2	1	6	4	1	6	1	1	1	1	1			3	3	1	1	1			1	4	4	1	1							1	1			1			1								1	2	3
363	2	1	6	4	2	5	2	2	1	1	1			3	2		1	1			1	4	2							1		1	1		1												1	2	0
364	1	1	6	5	2	5	1	1	1	1	1			3	3	1	1	1			4	1	3						1							1											1	2	2
365	1	1	3	5	2	5	2	1	1	1				2	4	1	1				4	1	3								1					1											1	2	2
366	2	1	6	6	2	2	1	2		1				2	3		1				4	3	3		1							1		1		1						1		1	1			1	2
367	1	1	6	3	1	6	2	2	1	1	1			2	4	1	1	1			4	3	3						1			1				1			1								1	2	0
368	1	1	6	6	2	5	2	2	1	1	1		1	2	3		1			1	1	3	4						1			1	1	1	1	1											1	2	4
369	2	1	6	6	2	5	2	2		1	1			2	3		1	1			3	3	3	1						1		1	1					1				1			1			2	2
370	1	1	6	6	2	4	2	2		1				4	1	1	1				1	2	1	1																	1						1	2	3
371	1	1	6	6	2	2	2	2	1	1	1			3	2	1		1			4	2	2	1								1	1	1		1	1										1	2	3
372	2	1	6	3	2	5	1	1		1				3	3	1	1	1			3	4	3								1	1	1			1		1				1						2	0
373	1	1	6	5	2	5	2	2	1	1				3	4	1	1				4	4	4	1					1			1				1											1	1	0
374	2	1	6	4	2	5	1	1				1	1	2	4			1			3	5	4	1									1		1			1	1			1		1	1			1	1
375	2	1	6	3	2	5	2	1	1	1	1			2	2	1	1	1			1	2	3	1								1	1			1		1	1	1		1						2	5
376	1	1	6	4	1	5	1	1		1				3	4		1				3	3	3	1								1				1			1			1		1				2	4
377	1	1	6	3	1	5	1	1					1	2	3		1	1			4	3	3	1								1				1				1		1			1	1		1	2
378	1	1	6	3	2	4	1	2					1	1	2		1	1			1	5	4	1					1			1				1						1						2	3
379	2	1	6	3	1	5	2	1	1		1			2	3	1	1				4	1	3	1	1			1				1				1						1						2	3
380	1	1	6	3	1	5	2	2	1	1	1			3	2	1	1				4	3	2						1						1	1											1	2	4
381	2	1	6	4	1	6	2	1	1	1	1			2	1	1	1	1			1	5	1							1		1			1												1	2	3
383	1	1	6	2	1	5	2	1		1	1			2	3		1	1			4	1	2	1						1				1	1		1	1									1	2	5
384	1	1	6	3	2	3	2	1	1					3	2	1					1	5	2	1								1	1		1												1	2	1
386	2	1	6	3	2	4	1	1	1	1				2	3	1					2	5	3								1		1	1	1				1								1	2	1
387	2	1	6	3	2	4	2	2	1					4	1	1					2	4	2	1								1															1	2	2
388	2	1	6	3	2	2	2	2	1		1			4	1	1		1			1	1	1	1										1													1	2	1
389	2	1	6	4	2	2	2	2	1		1			2	3	1	1	1			4	5	2	1						1		1			1							1						2	1
390	1	1	6	4	2	5	1	2					1	1	4					1	3	3	4	1								1				1	1										1	2	4
391	1	1	6	3	2	3	2	1		1				2	3		1				3	3	2						1			1	1	1					1						1		1	2	1
392	2	1	6	4	2	5	2	1		1	1			2	2		1	1			4	3	4								1	1	1	1	1		1		1								1	2	1
393	1	1	6	6	1	5	2	1		1	1			3	4		1	1			4	3	2							1		1				1						1						2	1
394	1	1	3	5	1	1	2	1	1	1				4	4	1			1		4	3	4					1					1									0	0	0	0	0	1	2	3
395	1	1	6	3	1	5	2	1	1	1	1			1	3	1	1				1	2	2						1				1	1	1							1						2	3
396	1	1	6	4	2	4	2	2	1	1	1			3	1			1			2	5	1						1			1	1	1													1	2	3
397	1	1	2	5	2	5	2	1	1		1			2	3	1		1			4	4	3	1								1										1						1	2
398	2	1	6	4	2	4	2	1	1	1			1	3	4	1	1			1	4	4	4	1						1		1	1	1						1							1	2	4
399	1	1	6	4	2	3	1	1	1	1	1			4	2		1				4	5	2	1								1										1						2	4
401	2	1	6	4	2	5	1	2	1	1				2	3	1	1				4	2	3	1						1		1	1	1					1			1						1	3
402	2	1	2	5	2	5	2	1	1	1	1			3	2	1	1	1			4	2	2							1	1										1						1	2	3
403	1	1	2	5	2	4	2	1	1	1				3	3		1	1			3	3	3	1								1										1			1			2	1
405	2	1	2	5	2	5	2	2		1				2	3		1	1			3	3	3	1								1															1	2	4
406	1	1	6	3	2	4	2	1	1		1			4	3	1		1			4	3	3								1	1				1											1	2	3
407	2	1	2	5	2	5	2	2	1	1	1			3	4	1	1	1			4	4	4	1						1		1	1	1								1						2	1
408	2	1	2	5	2	5	2	1		1	1			4	4		1	1			4	4	4								1	1		1								1						2	1
409	1	1	6	3	2	3	2	2	1	1	1			3	2	1	1	1			1	3	2	1						1		1					1		1								1	2	2
410	2	1	6	4	2	5	1	1	1	1	1			2	3	1	1	1			1	5	3	1								1		1													1	1	2
411	1	1	2	5	2	3	2	2					1	1	2		1				3	3	2							1		1															1	2	0
412	2	1	2	5	2	6	2	1		1	1			2	3	1	1	1			4	3	3	1								1															1	2	3
413	1	1	6	3	2	3	1	1	1	1				2	3	1	1	1			1	5	4	1								1	1									1						2	1
414	1	1	6	3	2	3	2	2	1				1	2	3	1	1	1			4	3	2						1			1			1	1									1	1		2	5
415	1	1	2	5	2	4	2	2	1					2	4	1				1	4	3	4		1							1				1			1		1						1	2	0
417	1	1	6	4	2	5	2	1	1	1	1			3	1	1	1	1			3	1	2							1											1						1	2	0
418	1	1	2	5	2	4	2	2		1				2	3			1			4	3	3								1	1				1											1	2	4
419	1	1	2	5	2	5	2	2		1				3	3		1	1			3	4	3	1								1				1											1	2	2
420	2	1	1	1	2	5	2	2		1				2	2	1	1				3	4	2	1								1						1									1	2	4
421	1	1	6	4	2	4	2	1	1	1	1			2	3	1	1	1			4	3	2						1			1	1			1											1	2	4
422	2	1	2	5	2	5	2	2		1	1			2	3		1	1			3	3	3							1		1	1	1	1							1		1				1	2
423	2	1	2	5	2	3	2	1	1		1			2	2	1	1	1			4	4	2							1					1			1									1	2	3
424	1	1	6	4	2	4	1	2	1	1				2	3		1				4	2	3	1								1	1			1						1		1				2	2
425	1	1	2	5	2	5	2	1					1	2	3					1	3	3	3	1								1				1											1	2	3
426	1	1	2	5	2	6	1	1		1				2	2		1				3	4	2	1												1											1	2	1
427	1	1	2	5	2	5	2	1			1			1	4			1			4	2	3								1	1										1						2	3
428	1	1	6	4	1	5	2	2		1				1	4		1				4	4	4	1																1		1						2	5
429	2	1	6	3	2	5	2	1		1	1			2	3		1	1			4	4	3								1	1	1					1									1	2	4
430	1	1	3	5	2	4	2	1					1	1	4			1			3	3	3		1					1		1							1								1	2	4
431	1	1	3	5	2	4	2	2	1	1				2	2		1	1			4	2	2	1	1					1		1	1	1	1	1			1			1				1		2	1
432	2	1	1	1	1	5	2	1	1	1	1			3	2	1	1	1			4	3	2								1										1						1	2	0
433	1	1	3	5	1	4	2	1	1	1	1			2	4	1	1	1			4	2	4	1								1		1		1											1	2	4
434	1	1	4	6	1	5	1	1		1			1	3	3		1	1			4	3	2	1						1		1				1											1	1	2
435	1	1	1	1	2	6	2	2			1			2	2			1			3	2	2	1										1													1	2	5
436	1	1	1	1	2	3	2	2	1	1				2	3	1	1				3	4	3	1								1										1						2	2
437	1	1	3	5	2	4	2	2		1				1	4		1				4	2	4	1	1					1		1				1											1	2	1
438	2	1	3	5	1	5	2	1		1				3	4		1	1			4	2	4	1						1		1	1	1					1			1						2	2
439	1	1	3	5	2	5	2	1		1	1			3	3		1	1			3	3	2								1	1		1													1	2	2
440	1	1	3	5	2	5	2	1	1	1	1			2	3	1	1	1			3	2	3	1								1															1	2	3
441	2	1	2	5	1	5	2	1		1				3	3		1				4	3	2					1							1				1								1	2	3
442	1	1	2	5	2	5	2	1		1	1			3	2	1	1				4	4	2	1										1													1	2	0
443	2	1	1	1	2	5	2	1	1	1	1			2	4		1	1			3	3	4	1						1		1				1											1	2	4
444	2	1	2	5	2	4	2	1		1	1			3	2			1			4	3	2								1		1	1	1												1	2	2
445	2	1	2	5	2	5	2	1		1				3	2		1	1			4	2	3	1									1		1							1						2	2
446	1	1	2	5	2	4	2	2		1				2	3		1	1			3	2	2								1					1											1	2	5
447	1	1	1	1	2	6	2	2		1				1	4	1	1	1			3	5	4	1	1							1	1	1	1	1	1	1		1				1	1			2	4
448	2	1	2	5	1	5	2	1	1	1	1			2	2	1	1	1			4	4	2							1											1						1	2	4
449	2	1	2	5	1	6	2	2	1	1	1			3	2	1	1	1			4	3	3	1					1			1															1	2	4
450	1	1	4	6	2	6	2	1	1		1			2	3	1	1	1			4	3	2							1				1								1						2	2
451	1	1	3	5	2	5	2	1	1	1	1			2	2	1	1	1			4	3	3								1			1													1	2	3
452	1	1	2	5	2	5	2	1	1					3	1	1					4	3	1							1					1												1	2	1
453	1	1	2	5	2	5	2	2		1				4	2	1					4	3	2	1							1			1	1												1	2	2
454	2	1	2	5	2	4	2	2	1	1	1			3	4	1	1	1			4	4	4	1								1	1														1	2	1
455	2	1	4	6	2	5	2	1					1	1	4					1	4	3	3	1						1	1	1	1	1				1		1							1	2	1
457	2	1	2	5	1	5	2	2	1	1	1			3	4	1	1	1			4	2	3							1					1						1						1	2	1
458	1	1	1	1	2	4	2	1	1	1	1			2	3		1	1			1	3	3							1		1				1						1						2	2
460	1	1	2	5	2	5	2	1	1	1	1			3	3	1	1	1			4	4	3						1		1			1	1												1	2	3
461	1	1	2	5	2	5	2	2	1	1	1			1	2	1	1	1			4	1	2						1				1	1	1	1											1	2	2
462	2	1	3	5	1	5	2	1	1	1	1		1	2	3		1	1			4	2	4	1	1				1	1		1		1		1			1								1	2	4
463	1	1	2	5	2	5	2	1	1					3	2		1				4	4	2	1										1		1											1	2	5
464	1	1	2	5	1	5	2	1	1	1	1			1	4	1	1	1			4	3	4								1					1			1								1	2	4
465	1	1	2	5	2	4	2	2	1	1	1			3	2	1	1	1			3	3	2	1	1								1			1											1	1	2
466	2	1	2	5	2	5	2	2	1	1	1			3	4	1	1	1			3	3	4	1	1							1								1							1	2	3
467	1	1	5	3	2	4	2	2	1	1	1			3	4	1	1	1			4	2	4	1						1		1		1		1			1			1						2	2
468	2	1	6	4	2	5	2	1	1	1	1			3	2	1	1	1			4	3	2	1					1					1	1	1		1				1						2	2
469	1	1	2	5	2	5	2	1		1	1			1	3	1	1	1			4	2	2								1	1		1													1	2	1
470	1	1	5	3	2	5	2	2	1	1	1			3	1			1			4	1	1							1			1	1	1												1	2	3
471	2	1	5	3	2	5	2	1		1	1			2	2		1	1			4	2	2	1											1	1											1	1	3
472	2	1	5	3	1	5	1	2	1	1	1			3	2	1	1	1			4	3	2	1	1							1	1	1	1							1						2	0
473	1	1	5	3	2	4	2	2		1	1			2	4		1	1			3	3	3	1				1		1	1	1				1											1	2	2
474	1	1	1	1	2	6	2	1		1	1			1	3		1	1			4	3	3	1								1															1	2	3
475	1	1	6	4	1	5	1	1	1	1	1			3	2	1	1	1			4	5	2							1					1												1	2	3
476	2	1	2	5	2	5	2	2	1	1	1			3	3	1	1	1			4	2	3						1				1	1													1	2	3
477	1	1	5	3	2	5	2	1			1			4	2			1			4	4	2							1			1		1												1	1	4
478	2	1	3	5	2	5	2	2			1			3	3			1			4	2	2						1			1	1	1													1	2	3
479	2	1	5	3	1	5	2	1	1		1			1	3	1	1	1			4	3	3							1	1	1	1	1	1	1			1	1	1				1			1	2
480	2	1	5	3	2	5	2	2		1	1			2	3		1	1			4	4	3		1							1				1						1			1	1		1	2
481	1	1	3	5	2	5	2	1	1	1	1			1	4	1	1	1			3	1	4	1				1		1		1				1											1	2	3
482	1	1	6	4	2	4	2	1		1				1	3		1				4	3	4							1			1	1	1		1										1	2	4
483	1	1	6	4	2	4	1	1	1	1	1		1	1	2	1	1	1			3	3	2	1								1					1										1	2	5
484	1	1	5	3	2	1	2	2	1					3	2	1					3	3	2	1					1			1	1	1		1			1		1						1	2	3
485	2	1	1	1	2	5	2	2	1	1	1			3	3	1	1	1			4	1	3								1			1							1						1	2	3
486	1	1	6	4	2	4	2	1	1	1				3	1			1			4	3	1								1	1															1	2	2
487	2	1	1	1	2	4	2	1	1		1			2	3	1					3	3	3	1								1	1	1	1							1		1				2	2
488	1	1	5	3	2	4	2	1		1	1			3	2		1	1			4	2	2	1					1			1		1	1												1	2	1
489	2	1	2	5	2	4	2	1	1	1				3	3	1	1	1			3	3	2	1									1	1	1												1	2	1
490	2	1	6	4	1	5	2	2	1	1	1			3	4	1	1	1			1	2	2	1								1	1	1	1		1		1								1	2	3
491	1	1	1	1	1	5	2	1		1				2	3		1				1	1	2	1									1		1							1						1	1
492	1	1	6	3	2	2	2	2	1					3	2	1					4	3	2				1								1												1	2	2
493	1	1	3	5	2	4	2	1		1	1			4	3			1			3	3	1						1												1	1						2	2
494	2	1	6	3	2	4	2	2	1					3	4	1	1				4	5	3	1						1		1	1	1	1	1	1	1	1	1	1						1	2	1
495	1	1	5	3	2	4	2	2	1	1			1	2	4	1	1			1	3	4	3	1	1					1	1	1	1	1		1			1			1						1	3
497	1	1	6	3	2	3	2	1	1				1	2	3					1	1	4	2	1	1			1				1									1						1	2	0
498	1	1	5	3	2	6	2	2		1	1		1	1	3			1			3	2	4	1	1				1	1		1				1		1									1	1	1
499	2	1	3	5	1	5	2	1	1	1	1			2	3	1	1	1			4	4	3	1	1											1			1			1				1		2	0
500	2	1	1	1	2	5	2	1	1	1	1			3	3	1	1	1			4	2	4						1			1	1	1	1	1											1	2	0
501	1	1	1	1	1	5	2	1	1	1	1			3	2	1	1	1			4	4	3								1										1						1	2	3
502	1	1	1	1	2	6	2	1	1	1	1			3	2	1	1	1			4	4	3							1		1	1												1			2	4
503	1	1	5	3	2	5	1	2	1	1	1			3	3	1	1	1			4	2	3							1			1	1													1	2	3
504	2	1	1	1	2	5	2	2		1	1			4	3		1	1			4	3	3							1	1		1	1													1	2	4
505	1	1	1	1	2	5	1	2		1				3	3	1	1				4	4	3	1	1			1				1	1			1											1	2	4
506	2	1	5	3	2	6	2	1		1				3	2		1				4	4	3							1									1								1	2	4
507	1	1	1	1	2	5	2	1		1	1			3	3		1	1			3	3	2	1						1		1		1													1	2	5
508	1	1	1	1	2	6	2	1	1	1	1			3	4	1	1	1			1	5	4	1					1	1			1	1	1		1					1			1			2	4
509	2	1	5	3	2	5	2	1		1	1			3	4		1	1			3	3	4	1	1							1	1			1			1								1	2	3
510	2	1	1	1	1	5	2	1	1					1	4	1					3	4	4							1		1										1						2	4
511	1	1	1	1	2	4	2	1	1	1	1			3	3	1	1	1			4	4	3								1	1															1	2	3
512	2	1	5	3	2	5	2	1	1	1	1			4	1	1	1	1			1	4	1							1					1												1	2	4
513	1	1	1	1	2	5	2	2	1	1	1			3	3	1	1	1			4	4	3	1							1	1				1			1								1	2	5
514	2	1	1	1	2	4	2	2		1				2	3		1	1			3	3	3	1						1		1						1									1	2	3
515	1	1	6	4	1	5	2	2	1	1				2	3	1	1				2	4	3	1								1				1											1	2	0
516	2	1	6	3	2	4	1	1			1			3	2		1	1			3	3	2							1		1		1	1			1									1	2	5
517	1	1	5	3	2	4	2	2		1				3	2		1	1			1	3	2		1			1				1		1													1	2	5
518	1	1	5	3	2	4	1	1		1				2	4	1		1		1	3	3	2	1								1	1	1	1	1		1									1	2	2
519	2	1	6	2	2	5	1	1	1	1	1			2	2	1	1	1			1	3	2	1	1	1	1	1	1			1	1	1	1	1	1	1	1	1		1		1				2	5
521	1	1	5	3	2	4	2	2	1	1				2	3	1	1	1			1	2	2						1			1			1	1						1						2	1
522	1	1	5	1	2	5	2	1	1	1	1			4	2	1	1	1			4	3	2							1		1			1									1				2	3
523	2	1	5	1	2	6	2	1		1	1			1	4		1	1			4	3	2							1		1	1	1	1												1	2	3
524	1	1	5	1	2	4	2	2	1	1	1			1	4	1	1	1			4	4	2		1							1	1		1							1			1			2	5
525	1	1	2	5	2	5	2	1	1					2	3	1					4	3	2							1		1	1							1							1	2	2
526	1	1	5	1	2	5	2	2		1				3	3		1				4	3	3	1								1															1	2	3
527	2	1	5	1	2	3	2	1		1				2	3		1				4	3	3	1								1															1	2	4
528	2	1	5	1	2	5	1	1			1			4	3			1			4	4	3	1					1	1			1	1	1							1						2	5
529	1	1	5	3	1	4	1	1	1	1	1	1	1	3	1	1	1	1	1	1	3	5	2	1						1		1		1	1							1					1	2	5
530	1	1	3	5	1	5	1	1		1	1			3	4		1	1			4	1	3	1						1		1				1						1						2	4
531	1	1	1	1	1	6	2	2		1				2	3		1	1			4	2	3							1		1															1	2	3
532	2	1	5	1	2	5	2	2	1	1	1			2	2	1	1	1			2	2	2							1		1	1			1											1	2	4
533	1	1	5	1	1	5	2	1		1				2	2		1				1	4	2						1			1			1												1	2	4
534	1	1	5	3	1	6	2	1	1	1	1			2	3	1	1	1			4	2	2								1						1	1	1								1	2	0
535	1	1	5	1	2	5	2	1	1	1				2	3	1	1				3	4	2							1			1	1	1	1											1	2	2
536	1	1	5	3	2	4	2	1		1	1		1	2	3		1	1			3	2	3	1				1				1				1			1								1	2	3
537	2	1	5	1	2	4	1	1	1				1	1	4	1				1	4	3	4		1					1			1			1						1						2	2
538	1	1	5	1	1	3	2	2	1	1	1			3	1	1	1	1			4	4	1							1				1													1	2	2
539	1	1	1	1	2	5	2	1	1	1	1			2	4	1	1	1			4	3	2							1			1	1								1						2	3
540	2	1	5	1	2	5	1	1	1	1	1			4	4	1	1				3	2	2	1				1		1		1	1									1		1				2	4
541	2	1	1	1	2	4	2	1	1					3	3	1					3	5	3	1								1															1	2	5
542	1	1	5	3	1	5	2	2			1			2	4	1		1			3	3	4	1					1			1				1						1				1		1	4
543	1	1	5	1	2	5	1	1	1	1	1			2	4	1	1	1			4	2	4	1	1					1		1	1	1	1					1		1		1		1		1	3
544	2	1	5	3	1	5	2	1	1	1	1			1	4	1	1	1			4	2	4	1					1	1		1	1			1						1		1				2	4
545	2	1	5	1	2	2	2	1	1					3	3	1					4	4	2	1	1							1															1	1	1
546	1	1	5	1	2	2	2	1	1	1	1			2	3	1	1	1			2	3	3	1								1			1	1			1								1	2	3
547	2	1	5	1	1	4	2	1		1	1			1	4		1	1		1	4	3	4	1					1							1											1	2	2
548	1	1	5	1	1	5	2	2	1	1	1			4	3	1	1	1			4	3	3								1	1			1	1											1	2	1
549	1	1	5	1	2	5	2	1	1	1	1			3	3	1	1	1			4	3	3	1				1		1		1				1			1								1	2	3
550	1	1	5	1	2	4	1	1	1	1	1			2	2	1	1	1			4	4	2	1	1					1		1				1		1									1	2	3
551	1	1	5	1	2	3	1	1	1	1	1			2	3	1	1	1			1	3	3							1		1															1	2	4
552	1	1	5	1	2	5	2	2	1	1				2	3	1	1				3	3	4	1						1		1				1											1	2	1
553	1	1	5	1	2	4	2	2	1					2	4				1		4	3	4	1						1		1				1						1					1	2	2
554	2	1	5	1	2	4	2	1	1	1	1			3	3	1	1	1			4	2	3	1						1		1	1	1		1						1						2	4
555	2	1	2	5	2	6	2	1	1	1	1			2	3	1	1	1			4	3	3	1					1		1	1	1	1		1			1			1					1	2	5
556	2	1	5	3	2	5	2	1		1				2	4	1					4	2	3	1					1	1		1															1	2	2
557	1	1	5	1	2	4	2	1	1	1				4	1	1	1				1	5	1								1				1												1	2	0
558	2	1	5	3	2	4	2	1	1	1				2	4	1	1	1			3	4	3	1	1								1						1			1			1			1	4
559	1	1	5	1	2	3	1	2		1				2	3		1	1			4	1	3							1				1			1		1								1	2	4
560	2	1	5	3	2	4	1	1	1	1	1			3	1	1	1	1			4	4	2	1								1	1		1												1	1	3
561	2	1	5	3	2	5	2	2		1				2	4	1	1				1	2	3								1		1	1	1		1										1	2	4
563	2	1	1	1	1	6	1	2	1	1	1			3	3	1	1	1			3	3	3	1								1	1	1		1				1		1			1			2	3
564	2	1	1	1	2	5	1	2	1					3	2	1					4	3	2	1	1			1				1	1	1	1	1						1						2	3
565	2	1	3	5	2	4	2	2	1	1	1			1	4	1	1	1			4	3	4							1			1				1	1	1			1			1			2	4
567	1	1	5	1	1	5	1	1		1	1			3	3		1	1			4	3	2			1						1															1	2	2
568	2	1	5	3	1	5	2	1	1					4	1	1					2	5	1							1											1						1	2	4
569	1	1	5	1	2	4	2	1		1	1			3	2		1	1			4	4	2	1						1		1	1					1				1			1			2	1
570	2	1	3	5	2	5	2	1	1	1	1			3	1			1			4	3	3	1						1	1	1	1		1	1				1					1	1		2	1
571	2	1	1	1	2	5	2	2	1	1	1			3	3	1	1	1			3	3	3	1						1			1	1		1		1				1						2	2
573	1	1	5	3	2	5	2	2	1	1	1			3	1	1	1	1			4	4	1							1			1	1													1	2	3
574	1	1	6	5	2	5	2	1		1	1			4	1		1	1			1	5	2						1						1												1	2	0
575	1	1	5	1	2	4	1	1		1				3	1	1					4	5	1							1					1												1	2	1
576	2	1	6	5	2	4	2	1	1	1				3	2		1	1			4	3	2		1								1	1	1		1				1	1						2	2
577	2	1	5	1	2	4	2	2	1	1	1			1	1	1	1	1			4	4	3	1								1									1						1	2	3
578	2	1	3	5	2	5	1	1		1	1			2	3		1	1			4	4	3	1								1			1					1							1	2	0
579	1	1	5	1	2	3	2	1					1	1	2					1	3	3	2	1	1							1			1						1						1	2	4
580	1	1	6	3	1	3	2	1	1	1	1			3	3	1	1				1	2	3						1			1	1	1	1	1	1										1	2	5
581	2	1	5	3	2	5	2	2		1	1			2	3		1	1			4	1	3	1						1		1	1			1						1		1	1	1		2	2
582	1	1	3	5	1	5	2	1		1	1			3	1		1	1			4	3	2	1								1															1	2	2
583	2	1	5	3	2	3	2	2	1	1				4	2		1				3	3	2						1		1		1	1	1			1				1					1	2	4
584	1	1	5	1	2	4	1	1	1	1	1			3	3	1	1	1			4	4	3	1	1					1		1				1											1	1	2
585	1	1	5	3	2	5	2	2		1				3	2		1	1			4	3	2			1			1			1		1	1											1		2	2
586	2	1	3	5	2	5	2	1	1	1	1			2	3	1	1	1			4	2	2	1											1												1	2	2
587	2	1	3	5	1	5	2	2		1	1			3	3		1	1			3	4	2	1									1														1	2	2
588	2	1	5	1	2	4	1	1					1	1	4	1					4	2	4	1								1				1		1				1		1				2	4
589	1	1	5	3	2	3	2	1	1	1				1	3		1	1			4	2	4	1	1							1	1	1		1			1			1			1			2	5
590	2	1	5	1	2	5	1	1	1					4	2		1	1			4	3	3	1								1	1									1						2	4
591	1	1	5	3	2	3	1	1	1	1				3	1	1	1	1			3	5	1							1				1													1	2	5
592	1	1	6	5	2	1	1	2	1	1				4	3	1	1				1	4	2	1								1				1		1	1								1	2	3
593	2	1	6	5	2	4	2	1	1	1	1			3	2	1	1	1			3	3	2	1										1	1												1	2	4
594	2	1	3	5	2	5	2	1	1					2	2	1					4	1	3	1	1							1		1	1				1			1						2	3
595	1	1	3	5	2	6	1	2	1	1	1			2	3	1	1	1			4	4	2	1	1				1			1				1					1						1	1	4
596	1	1	5	3	2	5	2	2	1					1	3		1				3	3	3	1								1				1						1					1	2	3
597	1	1	5	3	2	5	2	2	1	1	1			2	3	1	1	1			4	2	3	1								1	1			1											1	2	1
598	2	1	3	5	2	3	2	1					1	2	3					1	4	3	3							1		1				1											1	2	5
599	1	1	5	1	1	5	1	1	1		1			4	4	1	1	1			4	3	4	1						1		1				1				1							1	2	4
600	1	1	3	5	2	4	2	2	1	1			1	2	4	1	1	1			4	2	2	1	1							1				1					1						1	2	0
601	1	1	1	1	2	5	2	2	1	1				4	2	1	1	1			1	4	2	1																	1						1	2	3
602	2	1	5	1	1	6	2	1		1			1	2	3					1	4	3	4	1						1		1	1	1		1											1	1	5
603	2	1	5	1	2	5	1	2	1	1	1			2	3	1	1	1			4	3	3	1								1	1	1				1	1	1		1		1	1	1		1	2
604	1	1	5	1	2	5	1	1	1	1	1			2	2	1	1	1			4	3	2								1	1				1											1	2	4
605	1	1	6	6	2	4	2	1	1	1				3	2	1	1				4	2	2	1	1											1											1	2	5
606	2	1	6	6	2	5	2	1	1	1	1			3	2	1	1	1			1	3	2	1	1				1	1		1		1	1	1			1			1						2	3
607	1	1	6	6	2	4	2	2		1				1	2	1					1	1	3	1								1				1											1	2	4
608	2	1	5	1	2	4	1	1	1	1	1			1	3	1	1	1			1	4	2	1									1			1					1						1	2	2
609	2	1	6	6	1	5	2	1		1	1			2	2		1	1			4	3	2						1				1														1	1	4
610	1	1	5	3	2	4	2	2		1				2	4					1	4	2	3						1			1						1				1		1				2	3
611	2	1	6	6	2	5	2	1	1	1	1			2	2	1	1	1			4	4	2						1			1															1	2	1
612	1	1	5	3	2	2	2	2	1					2	3	1					4	3	2		1							1			1												1	2	4
613	2	1	6	6	2	3	1	1		1				2	3		1		1		4	1	3		1				1			1	1	1	1	1	1	1	1	1	1	1		1	1	1		1	1
614	2	1	5	1	1	5	1	2	1		1			2	2		1	1			4	2	2							1		1			1							1						2	4
615	2	1	5	1	2	2	1	2					1	1	2	1					4	3	2	1											1				1			1					1	1	1
616	1	1	5	1	1	5	2	1		1			1	4	4		1	1		1	1	2	4							1		1				1			1								1	2	5
618	2	1	5	1	2	3	2	2	1					3	2	1					4	4	2	1											1												1	2	4
620	1	1	6	6	2	5	2	2		1	1			4	3		1	1			2	4	3	1								1	1	1	1		1	1	1	1		1		1	1	1		2	0
621	1	1	5	1	1	5	2	1			1			3	3	1	1	1			2	3	2						1	1		1									1						1	2	5
622	2	1	5	1	2	5	1	1	1	1	1		1	2	3	1	1	1		1	4	3	4							1	1	1	1	1	1							1				1		2	5
623	2	1	5	1	1	4	2	1	1	1	1			4	2	1	1	1			4	3	2	1						1		1		1	1									1				2	4
624	1	1	5	3	1	5	2	1	1	1	1			3	3	1	1	1			4	2	2	1					1			1				1			1			1			1			1	4
625	1	1	6	6	2	5	2	2	1	1				2	4	1	1	1			4	2	2							1		1						1									1	2	3
626	1	1	5	3	2	4	2	2	1	1	1			2	3	1	1	1			4	3	2							1		1							1		1						1	2	5
627	1	1	6	6	2	4	1	1	1	1				3	3	1	1	1			3	2	1							1				1													1	2	5
628	1	1	6	6	1	5	2	1	1	1	1			4	1	1	1	1			4	2	3						1							1			1								1	2	5
629	1	1	5	3	2	5	2	2	1	1				3	2	1	1				4	4	2	1								1	1			1						1				1		2	4
630	2	1	3	5	2	4	2	1	1					4	1	1					4	2	1							1		1	1	1								1		1	1			2	2
631	1	1	6	6	2	4	2	2	1				1	2	3	1					4	1	3	1								1	1			1						1						1	4
632	2	1	5	3	2	5	2	1	1	1	1			3	2	1	1	1			4	3	2	1								1		1	1					1		1		1				2	4
633	2	1	5	3	2	5	1	1		1				1	2			1	1		1	3	3	1								1			1	1						1			1	1		1	3
634	2	1	5	3	2	3	2	1			1		1	1	4	1	1	1		1	3	1	3		1				1			1	1									1			1			2	3
635	1	1	2	3	1	6	2	1		1	1			3	3			1			4	3	3	1								1										1			1			2	1
636	2	1	5	3	2	4	1	1	1					2	2	1					4	4	1							1					1												1	2	4
637	2	1	5	3	2	4	2	2		1				2	4		1				4	3	4	1								1	1														1	2	3
638	1	1	5	3	1	4	2	2		1				3	2		1				4	3	2	1								1			1	1				1							1	1	4
639	1	1	3	5	1	5	2	1	1	1	1			2	3	1	1	1			4	1	4							1		1			1												1	2	4
640	2	1	5	1	2	5	2	1	1	1	1			2	2	1	1	1			4	3	2								1			1	1		1	1	1								1	2	2
641	2	1	3	5	2	6	2	1		1	1			2	3		1	1			4	4	3						1					1											1			2	3
642	2	1	6	6	2	5	1	2	1	1	1			3	2	1	1	1			4	3	2	1	1					1					1			1				1						2	3
643	2	1	6	6	2	5	1	2			1			2	4			1			1	3	3	1		1						1	1									1						2	5
644	1	1	6	6	2	5	2	2	1	1	1			2	3	1	1	1			4	3	3	1						1		1															1	2	2
645	2	1	6	6	1	4	1	2	1	1	1			3	3	1	1	1			4	2	2	1																	1					1		2	3
646	2	1	6	6	2	4	2	1		1				3	2		1				2	2	2						1			1	1									1						2	4
647	1	1	3	5	2	3	2	1			1			2	3			1			4	4	3								1	1															1	2	2
648	1	1	6	6	2	4	2	1	1	1	1			3	1	1	1	1			4	3	2							1					1			1			1						1	2	5
649	2	1	6	6	2	4	1	1	1	1				2	2		1				3	3	3	1	1							1		1	1				1		1	1		1	1	1		2	3
651	1	1	6	6	1	5	2	2	1	1	1			3	2	1	1	1			4	2	3	1	1					1		1				1											1	2	4
652	1	1	6	6	1	4	2	2	1	1	1			1	2	1	1	1			1	5	2	1								1				1											1	2	2
653	2	1	6	6	2	3	2	1					1	1	3					1	3	3	2	1						1		1															1	2	3
654	2	1	4	6	2	2	2	2	1	1	1			2	4	1	1	1			4	4	1							1				1	1												1	2	2
655	2	1	6	6	2	5	1	2	1	1	1			2	3		1	1			4	3	3	1						1		1	1														1	1	4
656	1	1	6	5	2	5	2	2	1					2	3	1	1	1			3	3	3	1			1	1	1			1	1		1							1			1			2	3
657	2	1	6	5	1	5	2	2		1	1			3	3		1	1			4	3	4	1							1	1	1							1							1	2	2
658	2	1	6	5	2	5	2	2	1	1	1		1	2	4	1	1	1		1	4	3	3	1					1			1	1			1			1	1		1						1	3
659	2	1	6	5	2	4	2	2	1	1				2	3	1	1	1			4	3	3							1		1	1														1	2	2
660	1	1	6	5	2	5	2	2	1					1	2	1					4	3	1								1	1															1	2	4
661	1	1	6	5	2	4	2	1	1	1	1			2	3		1				4	3	3	1								1	1														1	2	4
662	2	1	6	6	2	5	2	1		1				3	2	1	1				4	2	2						1							1											1	2	2
663	2	1	6	6	2	4	1	2	1	1	1			2	4	1	1	1			4	3	4	1							1	1	1	1										1				2	2
664	2	1	6	6	2	4	2	1	1	1	1			1	2		1	1			2	2	3						1			1	1	1	1		1	1	1		1	1		1	1	1		2	2
665	1	1	6	6	2	4	1	2	1		1			4	2	1					4	4	1								1				1		1										1	1	3
666	1	1	6	6	2	4	2	2		1	1			2	4		1	1			1	4	3								1	1	1	1		1						1			1			2	5
667	1	1	6	6	2	5	2	1		1	1			2	3		1				4	3	3	1								1				1			1								1	2	3
668	1	1	6	6	2	6	1	2		1				3	3		1			1	4	4	2	1								1				1											1	2	2
669	1	1	6	6	2	5	1	1	1	1	1			3	2		1				2	5	2	1								1		1	1		1										1	2	5
670	2	1	6	5	2	5	1	2	1	1				1	4		1	1			4	3	4	1								1	1	1					1	1		1		1				2	3
671	2	1	6	5	2	3	1	1	1					1	4		1				4	3	2	1				1		1			1									1		1	1			1	0
672	2	1	3	5	2	5	2	1	1	1	1			3	4	1	1	1			4	3	4								1	1	1	1								1						2	1
673	2	1	6	5	2	4	2	2	1	1				2	2	1	1				4	3	2	1								1	1	1	1												1	2	5
674	1	1	5	6	1	4	1	1	1				1	1	4	1					4	1	4	1					1	1		1	1	1	1	1		1	1			1		1	1			2	4
676	1	1	6	6	2	5	2	2	1	1	1			3	3	1	1	1			4	3	1							1		1				1											1	2	4
677	2	1	5	3	3	4	2	1		1	1			3	3		1	1			4	3	3							1		1	1														1	1	4
678	1	1	6	6	2	4	2	2		1	1			2	2		1	1			4	3	2	1						1			1		1	1											1	2	5
679	2	1	6	6	2	4	1	1	1	1	1			2	3	1	1	1			4	2	3							1		1	1			1						1		1				2	2
680	2	1	6	6	2	3	2	1	1				1	1	3					1	4	3	3	1	1					1		1	1	1	1					1		1			1			1	4
681	1	1	6	6	2	5	2	2	1	1	1			1	2	1	1	1			4	3	4	1					1	1		1	1	1	1	1	1					1						1	5
682	2	2	1	1	2	4	2	2	1					3	3	1					3	3	3							1		1	1	1		1						1						2	4
683	1	2	1	1	2	4	1	1		1				3	3			1			4	3	3	1								1		1								1						2	1
684	2	2	1	1	1	4	2	1		1				2	3					1	4	5	3	1	1							1		1								1						2	3
685	2	2	1	1	2	4	2	2			1			4	2			1			4	3	3	1						1		1			1							1						2	2
686	2	2	1	1	2	3	2	1			1			3	2	1					4	2	3						1			1	1	1								1						2	5
687	1	2	1	1	2	4	2	2		1				2	3		1				4	3	3	1			1					1				1						1						2	3
688	2	2	1	1	1	4	1	1		1				2	3		1				4	1	2	1							1	1			1							1						1	4
689	2	2	1	1	1	5	2	1			1			2	4			1			3	4	4		1							1		1	1							1						1	3
690	1	2	1	1	2	4	2	1			1			4	2			1			4	3	2	1								1	1		1							1						2	4
691	1	2	1	1	1	5	2	2		1				2	2			1			3	2	2							1				1					1			1						2	5
692	1	2	1	1	2	4	2	1		1				2	4					1	4	3	4								1	1				1						1			1			2	2
693	2	2	1	1	2	5	2	1		1				2	4		1				4	4	3	1								1							1			1						1	3
694	2	2	1	1	2	5	1	1		1				1	4		1				1	3	4	1	1			1		1		1	1						1			1			1			2	5
695	1	2	4	1	2	5	2	2			1			4	3			1			4	2	3	1								1										1						2	2
696	1	2	4	1	2	4	2	2	1					1	3			1			4	4	3	1						1		1				1		1	1			1						2	1
697	1	2	4	1	2	3	2	2	1					2	1	1					4	3	2	1						1		1										1						1	2
698	1	2	4	1	2	4	2	1	1					4	1	1					3	4	1							1		1										1						2	3
699	2	2	4	1	2	4	2	1		1				2	2		1				4	3	2	1									1	1								1						2	4
700	1	2	4	1	2	5	2	1					5	2	4					1	4	2	4	1				1		1		1	1		1	1						1						2	3
701	1	2	4	1	2	4	2	2					5	2	4		1				4	3	2	1	1			1		1		1		1								1						2	4
702	1	2	1	1	2	4	2	2		1				3	3		1				3	3	3	1								1										1						2	3
703	2	2	4	1	2	4	1	2		1				2	3	1					3	2	2								1		1	1	1									1				1	5
704	2	2	4	1	1	4	2	1		1				2	2		1				4	3	3	1	1	1						1	1	1	1							1		1				1	3
705	1	2	4	1	2	4	1	2		1				2	2		1				1	3	3	1	1							1				1			1			1		1				1	1
706	1	2	4	1	2	2	2	1		1				2	3		1				4	2	3							1		1				1						1						2	5
707	2	2	4	1	2	5	2	2	1					4	4	1					4	4	2	1	1					1		1			1		1					1						2	3
708	1	2	4	1	2	3	2	2		1				2	2		1				4	4	2	1	1		1					1		1					1			1		1				1	2
709	1	2	4	1	2	4	2	1	1					2	4	1					4	2	4							1		1	1	1				1						1	1			1	2
710	2	2	4	1	2	2	1	2					5	1	3					1	3	2	3	1	1							1	1	1	1	1						1						2	4
711	1	2	1	1	1	4	2	2				1		2	3			1			4	3	3	1	1					1		1			1							1						2	4
712	2	2	4	1	2	4	2	1		1				2	3			1			4	2	3	1				1				1	1									1						1	3
713	2	2	4	1	2	3	2	1		1				2	3		1				4	2	3	1						1		1			1							1						2	2
714	1	2	4	1	2	4	2	2			1			3	3		1				4	2	3	1								1				1						1						2	3
715	2	2	4	1	2	4	2	2	1					2	2			1			4	3	2	1								1	1	1	1	1	1	1	1			1						1	2
716	2	2	1	1	2	5	2	1		1				4	2			1			4	3	2							1				1	1				1			1						2	3
717	1	2	4	1	2	2	2	2				1		2	3				1		3	3	3	1	1							1				1						1						2	2
718	2	2	4	1	2	3	2	2		1				2	3		1				3	3	4	1								1	1									1						1	5
719	1	2	4	1	1	2	2	2		1				2	3		1				3	3	2	1	1							1	1	1	1							1						1	0
720	2	2	4	1	1	5	1	2		1				2	3		1				4	3	2								1	1	1	1	1	1	1	1	1			1		1				1	4
721	1	2	4	1	1	5	2	2			1			4	4			1			4	3	2	1								1	1	1			1		1			1						2	4
722	1	2	1	1	2	5	2	1		1				4	4		1				4	2	4	1								1		1	1							1						1	3
723	1	2	1	1	1	4	2	2		1				4	1	1					4	1	2	1						1			1	1	1							1						2	4
724	2	2	1	1	1	4	2	2		1				2	4					1	4	3	3	1						1		1				1						1						2	2
725	1	2	4	1	2	4	2	1		1				1	2		1				3	1	2						1					1					1			1						2	5
726	2	2	4	1	2	3	2	1		1				3	2				1		4	2	2								1	1	1					1				1						2	3
727	1	2	1	1	2	3	2	2		1				2	4		1				3	3	3	1								1				1									1			2	1
728	1	2	4	1	1	2	2	1	1					3	3		1				3	3	2					1				1				1								1				2	4
729	1	2	4	1	2	4	2	2		1				3	2		1				4	4	3	1	1							1	1					1				1						2	3
730	2	2	4	1	2	5	2	2			1			3	3			1			4	3	3	1						1			1									1						2	4
731	1	2	1	1	1	5	2	1		1				2	4		1				1	3	4								1	1				1										1		2	4
732	1	2	1	4	2	5	2	2			1			2	3			1			3	4	3	1						1		1		1								1						2	2
733	2	2	1	1	2	3	2	1	1					2	4					1	1	3	2	1						1			1				1		1			1						2	2
734	2	2	4	1	2	3	2	1		1				2	2		1				4	4	2		1							1		1	1							1						1	2
735	1	2	1	1	2	3	2	2	1					2	3	1					4	1	2	1	1		1					1	1	1	1							1			1			1	5
736	2	2	1	6	2	2	2	2		1				2	4		1				4	3	4	1	1									1	1							1						1	2
737	2	2	1	6	2	4	2	2	1					2	3			1			4	3	3	1						1			1	1								1		1				2	2
738	1	2	3	4	2	4	2	1	1					3	2	1					4	3	3	1							1				1							1						2	2
739	1	2	3	4	2	3	2	1		1				2	4		1				4	4	3	1	1		1	1		1	1	1	1			1		1	1			1		1	1	1		1	3
740	1	2	4	2	2	3	2	1	1					3	2	1					4	2	2	1								1			1							1						2	3
741	1	2	4	2	2	4	2	1		1				3	4			1			4	3	4	1							1	1		1		1			1			1		1				1	3
742	2	2	4	2	2	4	2	1					5	1	4					1	4	4	4		1				1			1	1	1		1		1	1			1			1			1	1
743	1	2	1	4	2	4	2	2		1				2	3		1				4	3	3	1												1			1			1						2	5
744	1	2	1	4	1	5	1	1		1				2	4		1				3	3	4	1								1				1			1			1						1	3
745	1	2	4	2	1	5	2	2			1			4	2			1			4	3	1							1		1					1					1						2	2
746	1	2	1	3	2	5	2	1		1				4	2		1				4	5	2	1								1										1						2	5
747	1	2	1	3	2	4	2	1		1				4	2			1			4	3	2								1				1							1						2	1
748	1	2	1	4	2	4	2	1		1				3	2		1				3	5	3	1								1	1									1						2	5
749	1	2	1	3	2	4	1	2			1			3	4			1			3	2	2	1											1									1				1	4
750	1	2	1	4	2	5	2	1		1				3	3		1				4	4	3								1	1				1						1						2	3
751	2	2	1	4	2	4	1	2					5	2	4		1				4	5	4	1								1										1						2	3
752	2	2	1	3	2	5	2	1			1			3	3					1	3	4	3							1		1		1								1						2	4
753	2	2	1	4	2	4	2	1		1				2	3		1				3	2	3	1										1								1						1	4
754	1	2	3	4	1	5	2	2					5	1	4			1			4	2	4	1								1			1	1			1			1						2	5
755	2	2	1	3	2	4	2	1			1			3	3			1			4	4	3								1				1									1				1	3
756	2	2	4	2	1	1	2	2		1				4	3	1					4	4	3	1				1			1	1	1	1		1						1						1	3
757	2	2	1	6	2	4	2	2	1					3	3	1					3	4	3	1								1	1	1	1				1			1						2	2
758	1	2	1	3	2	3	2	1		1				2	4		1				4	1	4	1								1							1			1						2	3
759	2	2	1	3	2	3	1	1			1			3	3			1			4	3	3								1	1		1	1							1						1	3
760	2	2	1	3	2	2	1	1		1				4	2			1			3	4	2	1						1		1		1										1				2	3
761	1	2	1	6	2	3	2	2	1					3	2	1					4	2	2	1			1					1	1	1	1		1	1	1			1		1	1			1	2
762	2	2	1	3	2	4	1	1		1				3	3		1				3	2	3	1								1		1	1				1			1						2	4
763	1	2	4	2	2	3	2	2			1			2	4		1				4	2	3	1					1			1				1			1							1		2	2
764	1	2	4	2	2	4	2	1		1				1	4		1				4	3	4	1	1					1		1	1			1						1						2	1
765	2	2	1	3	2	4	2	1		1				4	3		1				4	4	3	1								1							1			1		1				1	4
766	1	2	1	4	2	5	2	1			1			3	3		1				4	1	3	1						1				1	1				1			1						2	5
767	1	2	1	4	2	5	2	1		1				3	3		1				4	3	2	1								1				1						1						2	3
768	2	2	4	2	2	4	2	2			1			4	3			1			4	2	3	1										1	1							1						2	2
769	1	2	1	2	1	4	2	2	1					3	4	1					1	3	3	1								1			1							1						2	3
770	2	2	1	2	1	5	2	2			1			4	4		1				4	3	3							1		1		1	1							1						2	5
771	2	2	1	5	2	4	2	2			1			3	3			1			4	3	3							1		1		1	1							1						2	2
772	2	2	1	4	2	3	2	2	1					4	4	1					1	3	4	1								1	1	1								1						2	5
773	2	2	4	2	1	1	2	2	1					2	3	1					4	3	3	1			1	1				1		1	1				1			1						1	5
774	2	2	1	5	2	5	2	1			1			4	2			1			4	4	2								1			1								1						2	2
775	1	2	1	5	2	4	2	1	1					2	4	1					4	3	2	1	1					1		1			1				1			1						2	5
776	2	2	1	4	2	4	2	2	1					3	3			1			2	3	3							1	1	1	1	1	1			1	1			1		1	1	1		2	4
777	2	2	1	5	2	4	2	1		1				3	4	1					3	1	4	1										1	1							1						1	2
778	1	2	1	5	1	4	2	1	1					3	3	1					4	2	3	1								1		1				1				1						2	5
779	1	2	1	2	2	3	2	2		1				2	1		1				3	3	1							1		1			1							1						2	4
780	2	2	1	4	2	4	2	1		1				2	4	1					3	3	2							1		1		1								1						1	4
781	1	2	1	4	2	4	1	2			1			3	4			1			3	3	2							1									1			1						2	4
782	1	2	3	2	2	5	2	2		1				1	3			1			1	4	3	1									1						1			1						2	2
783	1	2	1	5	1	1	2	2	1					2	2	1					4	5	2	1													1					1						2	2
784	2	2	1	6	2	3	2	2		1				3	3			1			4	2	3	1								1	1											1				2	3
785	1	2	1	5	2	5	2	1			1			2	2			1			4	3	2	1								1		1		1						1						2	2
786	1	2	1	3	2	4	2	1	1					2	3		1				4	5	3		1							1				1						1						2	3
787	1	2	4	2	2	5	2	2		1				2	3		1				4	3	3	1												1									1			2	3
788	2	2	3	2	2	4	1	2			1			2	3			1			4	3	2	1								1		1	1							1						2	3
789	2	2	1	5	2	2	2	1		1				2	4			1			4	3	3		1							1				1						1						1	3
790	2	2	4	2	1	2	2	1			1			3	4			1			4	3	3	1	1							1	1		1							1						1	3
791	1	2	1	3	2	2	2	2		1				3	3			1			4	5	2							1		1			1							1						2	4
792	2	2	1	2	2	5	2	1	1					2	3			1			4	1	3	1	1							1			1							1						1	2
793	2	2	1	3	2	5	2	2			1			3	3			1			4	3	3	1								1										1						2	1
794	1	2	1	3	2	3	2	1	1					3	3		1				4	2	4							1			1		1									1				2	2
795	2	2	1	3	2	4	2	1			1			3	4			1			4	3	2	1						1				1	1		1					1		1				2	5
796	2	2	3	2	2	4	2	2	1					3	2	1					4	2	3								1				1									1				2	2
797	1	2	1	3	2	4	1	2	1					2	4	1					4	5	4	1	1		1	1		1		1		1		1						1						2	3
798	2	2	3	2	2	4	2	2		1				2	3		1				4	2	3	1							1	1	1			1			1			1			1			1	5
799	2	2	1	5	2	4	2	1	1					4	3	1					3	1	3	1										1								1						2	5
800	1	2	1	3	1	5	1	1			1			2	3			1			3	3	3	1										1	1							1		1				2	5
801	1	2	1	5	2	5	1	1		1				3	3		1				4	4	3					1				1										1						2	5
802	2	2	1	5	2	2	2	1			1			3	1			1			4	2	2		1							1										1						2	3
803	1	2	1	2	2	4	2	2		1				2	3			1			4	4	3	1								1										1						2	2
804	2	2	1	3	2	2	2	2	1					2	3		1				4	2	2	1								1										1						2	4
805	1	2	1	3	1	4	1	2		1				3	4		1				4	3	4	1															1					1				2	3
806	2	2	1	5	2	3	2	1		1				3	3			1			4	0	4								1	1		1								1						2	3
807	1	2	3	4	2	4	2	1	1					2	4	1					4	4	4								1		1	1	1							1						2	3
808	1	2	1	2	2	4	2	2		1				1	3			1			3	3	3	1								1		1	1							1						2	5
809	2	2	1	2	2	3	1	1		1				3	3		1				4	2	3	1				1				1			1							1						1	3
810	1	2	1	5	1	4	2	1		1				2	4		1				4	3	3	1						1						1			1			1						1	1
811	1	2	4	2	2	3	2	1		1				3	2		1				4	4	2								1	1	1									1						2	0
812	2	2	1	6	2	5	2	1		1				3	4		1				3	3	4								1		1	1								1						2	4
813	1	2	1	5	2	4	2	1		1				3	3		1				4	1	3	1								1		1								1						2	3
814	1	2	1	2	2	4	2	1		1				3	4		1				3	3	3	1								1		1								1						2	3
815	2	2	4	2	2	4	2	1		1				2	2		1				4	2	2	1						1		1		1	1	1						1		1				1	1
816	2	2	3	2	2	3	2	2		1				3	3		1				4	2	1	1							1	1	1	1					1			1			1			1	4
817	1	2	1	5	2	5	2	2			1			4	4		1				3	4	4							1		1				1						1						2	4
818	1	2	3	3	2	4	1	2	1					2	3		1				4	3	4		1							1				1			1			1						2	3
819	2	2	3	2	1	5	2	1	1					3	3		1				3	1	3		1					1		1	1												1			2	3
820	2	2	1	5	1	4	2	2			1			3	2	1					3	3	2	1						1		1	1	1	1							1						2	3
821	1	2	3	2	2	2	1	2		1				4	2		1				3	3	2	1								1	1	1	1		1		1			1		1		1		1	3
822	2	2	3	3	1	3	2	1	1					4	2	1					4	4	2	1				1				1	1	1	1	1	1	1	1			1						1	0
823	2	2	3	2	2	2	2	2		1				2	4		1				3	3	4	1									1	1	1							1						1	5
824	2	2	1	5	1	5	2	2			1			3	3			1			4	3	4	1								1		1								1						1	4
825	2	2	3	3	2	2	2	2		1				2	4		1				3	3	2	1								1	1	1		1			1						1			1	5
826	1	2	2	2	2	4	2	2		1				3	3		1				4	2	2		1							1				1			1			1						2	4
827	2	2	2	2	1	5	2	1		1				3	4		1				4	3	3	1						1		1		1					1			1						2	0
828	1	2	3	3	1	2	2	1	1					4	1	1					4	5	1	1								1		1								1			1			2	5
829	1	2	1	6	2	4	2	1		1				2	3		1				3	3	3	1										1								1						2	4
830	2	2	1	4	1	5	2	2			1			3	3	1					4	4	1								1				1							1						2	3
831	1	2	2	2	2	4	2	1	1					2	2		1				4	3	2	1										1								1						2	3
832	1	2	3	3	2	5	2	2		1				2	4		1				4	3	1	1							1					1						1						2	4
833	1	2	1	3	2	3	2	1	1					3	2			1			3	4	3							1		1	1		1							1						2	4
834	2	2	1	2	2	5	2	2		1				2	3		1				4	2	3						1				1	1								1						1	1
835	1	2	2	2	2	5	2	1	1					3	3			1			4	5	2	1	1		1					1		1	1							1		1				1	4
836	1	2	3	1	2	3	1	1		1				4	2		1				4	3	2								1		1	1	1									1				2	4
837	2	2	3	1	2	2	2	1		1				2	2		1				4	1	3	1						1		1		1	1							1						1	1
838	2	2	1	4	2	3	2	1		1				1	4		1				3	3	4	1								1										1						2	5
839	2	2	3	1	2	5	2	2			1			4	2			1			4	3	2							1				1								1						2	4
840	2	2	1	4	2	5	2	2					5	3	2		1				4	3	2	1								1							1			1						2	4
841	2	2	3	3	2	1	1	2				1		4	1				1		3	3	1							1					1										1			2	5
842	1	2	3	1	2	4	2	2			1			3	1			1			1	4	1								1		1	1	1			1						1				1	2
843	1	2	3	2	2	2	2	2	1					1	4	1					3	3	4		1					1		1	1	1	1	1			1			1	1	1	1	1		1	3
844	1	2	2	2	2	2	1	2		1				4	3		1				3	3	2	1	1			1				1	1	1		1		1	1			1						1	2
845	2	2	2	1	2	2	2	1		1				2	2		1				3	3	2	1						1		1			1							1						1	4
846	1	2	3	1	2	5	2	1			1			3	2			1			4	3	4							1		1				1						1						2	5
847	1	2	1	5	2	1	2	2		1				4	1	1					1	3	1	1									1		1							1						2	2
848	2	2	1	2	2	3	2	2			1			3	3		1				1	3	3	1										1								1						2	5
849	1	2	1	5	2	4	1	2		1				2	4		1				4	3	4		1		1					1			1	1								1				1	4
850	2	2	2	2	2	2	2	1		1				2	2		1				3	1	2	1						1		1			1							1						1	0
851	1	2	1	5	2	4	2	1			1			3	2			1			4	3	2	1								1	1	1	1	1						1						1	0
852	2	2	3	1	2	2	1	1	1					3	3			1			3	2	2		1							1												1				2	4
853	2	2	3	2	1	2	1	1					5	1	4					1	4	5	2	1													1								1			2	4
854	2	2	3	1	2	4	2	1		1				2	4		1				4	2	2		1							1	1	1	1	1			1			1		1	1	1		2	3
855	2	2	4	2	2	7	2	2		1				1	4				1		3	4	4					1		1		1				1			1			1			1	1		2	5
856	1	2	4	2	2	3	2	2			1			2	2			1			4	3	2	1	1			1						1		1	1								1			1	5
857	2	2	3	1	2	2	1	2	1					1	4		1				1	3	4	1				1		1		1				1			1			1						1	3
858	1	2	1	3	2	5	2	2	1					2	3	1					3	4	3	1						1					1		1	1				1						1	4
859	2	2	3	1	2	5	1	1		1				2	4		1				1	3	3	1								1		1				1				1						2	2
860	2	2	3	1	2	3	2	1		1				4	1	1					4	3	1	1									1									1						2	5
861	2	2	3	1	2	2	1	1					5	3	3					1	4	5	2	1														1				1						1	3
862	1	2	3	1	2	3	2	1	1					3	2			1			4	2	2	1										1		1						1						2	3
863	1	2	2	2	2	5	2	1			1			3	2			1			4	3	3	1						1		1				1		1				1		1	1			2	4
864	1	2	3	1	1	2	1	2		1				2	3	1					3	3	3					1				1	1									1						2	3
865	1	2	3	2	2	3	2	2	1					2	3			1			4	3	2	1				1				1			1							1						2	3
866	2	2	1	2	2	4	2	2			1			3	3			1			4	4	3	1							1	1		1	1									1				2	3
867	1	2	1	4	2	4	2	1			1			2	2			1			4	3	3	1												1			1			1						2	2
868	1	2	3	1	2	4	2	2					5	1	3					1	3	3	2	1								1							1			1						2	3
869	2	2	3	1	2	3	2	1					5	2	4					1	3	3	3	1				1				1	1									1						2	4
870	2	2	1	3	2	4	2	1		1				3	3		1				4	3	3							1		1	1		1							1						2	4
871	2	2	1	2	2	4	1	2			1			3	3			1			4	3	3	1									1	1								1						2	4
872	2	2	1	2	2	3	2	2		1				4	3		1				3	2	3	1								1	1									1		1	1			2	2
873	2	2	4	2	1	5	2	1		1				3	2			1			4	4	2							1				1								1						2	1
874	2	2	1	5	2	4	2	1		1				2	3		1				4	4	3	1							1		1									1						1	4
875	1	2	4	2	1	3	2	2	1					2	3	1					4	3	2								1	1										1						2	4
876	1	2	4	2	2	4	1	1			1			1	3		1				4	3	3						1		1	1	1	1				1	1			1						1	5
877	1	2	3	1	2	4	2	1			1			3	4			1			4	2	2	1										1	1							1						1	3
878	1	2	3	1	2	5	2	1		1				1	4			1			4	1	2	1	1							1	1			1						1			1	1		2	3
879	1	2	3	1	2	4	2	1		1				3	2		1				4	3	3								1			1	1		1	1				1						1	5
880	1	2	1	5	2	4	2	2		1				4	3			1			1	3	3	1								1										1						1	5
881	1	2	3	1	2	5	2	1		1				2	2		1				3	1	2	1						1		1	1	1	1				1			1		1				2	2
882	1	2	1	2	2	2	2	1		1				3	3		1				4	3	3	1								1							1					1				2	3
883	2	2	1	6	2	4	1	2		1				3	4		1				2	3	4		1							1		1	1	1						1				1		2	4
884	1	2	1	6	1	5	1	2		1				2	2		1				3	3	2	1								1		1								1						2	4
885	1	2	1	6	2	2	2	2		1				2	3		1				3	5	2	1	1											1	1		1			1						2	4
886	2	2	3	4	2	5	1	1		1				4	4		1				3	2	4								1			1					1			1						2	2
887	2	2	4	2	2	3	2	2		1				3	3	1					4	3	3							1		1										1		1				2	2
888	2	2	1	4	1	5	1	1			1			4	2			1			4	3	2							1			1											1				2	3
889	2	2	1	4	2	4	1	1			1			2	4			1			4	4	4								1		1	1								1						1	4
890	1	2	1	2	2	3	2	2	1					2	3			1			3	3	3								1	1	1	1	1							1						1	4
891	1	2	1	4	1	4	2	1		1				3	2		1				4	3	2	1				1				1				1						1						2	3
892	1	2	1	4	2	4	2	2			1			2	3			1			3	3	3								1	1			1	1								1				2	2
893	2	2	2	1	1	3	2	2	1					2	3	1					4	3	3								1	1														1		1	2
894	2	2	1	2	2	3	2	2		1				3	3			1			4	3	2	1								1		1	1							1						2	5
895	1	2	2	1	2	2	2	1		1				2	2	1					4	3	2	1								1										1						2	4
896	2	2	3	3	2	5	2	1		1				4	4			1			4	4	4	1								1		1	1							1						2	3
897	1	2	3	1	2	4	2	1	1					3	3		1				4	3	3	1										1		1		1				1						2	3
898	2	2	1	5	2	3	2	1		1				4	3			1			4	2	2	1								1		1								1						1	5
899	2	2	3	1	2	4	1	2	1					2	3	1					3	4	2							1		1		1								1						1	3
900	2	2	1	4	2	5	2	2	1					3	3	1					3	3	3	1						1		1		1								1						1	3
901	1	2	1	2	2	1	2	2					5	1	4					1	3	3	3								1					1						1						1	5
902	2	2	1	2	1	5	2	1		1				2	4		1				1	3	4	1															1			1						2	5
903	1	2	3	3	1	5	2	2		1				3	1			1			4	3	2							1		1	1									1						2	3
904	2	2	1	6	2	5	2	2				1		3	4			1			3	3	3	1								1		1								1						1	4
905	1	2	3	1	2	3	2	2		1				1	4		1				4	1	4	1								1				1						1						2	4
906	1	2	1	2	1	5	2	1		1				2	2	1					2	4	2	1	1									1	1	1						1						2	3
907	2	2	4	2	2	4	2	2		1				3	3			1			4	3	2	1	1					1		1	1									1			1			2	2
908	1	2	2	1	2	2	2	2		1				2	2			1			3	3	2	1								1										1						1	5
909	1	2	3	3	2	3	2	1		1				2	3		1				4	3	2	1								1			1							1			1			2	3
910	1	2	2	2	2	2	2	1					5	2	4					1	4	2	4							1		1				1						1						2	5
911	1	2	1	3	2	5	2	2		1				3	3			1			1	3	4	1								1			1	1						1						1	2
912	1	2	3	2	2	2	1	1		1				3	4		1				3	3	3	1								1													1			2	4
913	2	2	1	3	2	5	2	1		1				3	3			1			4	1	2	1						1			1		1									1				2	5
914	1	2	2	1	2	4	1	1	1					2	3	1					4	2	3	1	1		1			1		1	1	1	1	1	1	1	1			1		1				2	4
915	2	2	3	1	2	2	2	1			1			1	4		1				4	3	2	1	1			1				1	1									1						1	4
916	2	2	2	2	2	5	2	1		1				3	1		1				3	2	1	1					1			1	1		1			1				1						2	3
917	2	2	3	1	2	4	2	2		1				3	3			1			1	4	3								1	1	1									1						2	5
918	2	2	3	3	2	3	1	2					5	1	4					1	4	3	4	1						1		1	1			1						1	1		1	1		1	3
919	1	2	3	1	1	5	1	1			1			4	2			1			4	3	2							1		1			1							1		1				2	5
920	1	2	4	2	2	2	2	1	1					1	4	1					4	2	4	1						1		1				1						1						2	5
921	2	2	3	3	2	4	1	1					5	1	4					1	4	3	3	1					1	1		1	1			1						1						1	1
922	1	2	1	4	2	4	2	1	1					2	3		1				4	5	4	1							1	1				1						1				1		2	5
923	1	2	1	2	2	5	2	1		1				3	3		1				4	4	2	1			1					1		1		1						1						2	2
924	2	2	3	1	2	5	2	2		1				3	2		1				4	2	2	1	1		1					1	1									1						1	4
925	2	2	3	1	2	3	2	1			1			2	4		1				3	4	4	1						1		1							1							1		2	2
926	2	2	1	2	2	4	1	1	1					3	3		1				4	3	3								1			1								1						2	4
927	2	2	3	1	2	5	2	1			1			2	3		1				4	4	2	1									1				1					1						2	5
928	1	2	3	1	2	4	1	1			1			1	4			1			4	2	3							1		1						1	1			1						2	5
929	2	2	1	2	2	3	2	2	1					2	4	1					4	5	3								1	1													1			2	5
930	2	2	2	2	2	2	2	1	1					2	3	1					3	3	3	1								1		1								1						2	3
931	2	2	3	1	2	2	2	2		1				3	3		1				3	3	2	1							1						1	1	1			1			1			1	3
932	2	2	2	2	2	4	2	1			1			4	3			1			4	3	3					1				1	1	1								1		1				2	5
933	1	2	1	4	2	3	2	2		1				3	3		1				4	1	2	1								1			1		1		1			1			1			1	3
934	2	2	3	3	1	1	2	2	1					2	1	1					4	4	1	1						1		1	1	1	1	1	1	1	1						1			2	2
935	1	2	3	4	2	2	1	2					5	2	2					1	1	3	2		1							1										1						2	3
936	2	2	1	2	2	5	2	2		1				2	3			1			4	4	4	1										1								1						1	0
937	2	2	3	1	2	5	1	2		1				1	4		1				3	5	3	1	1					1		1	1	1	1				1			1		1				2	4
938	1	2	2	2	2	5	2	1		1				2	4					1	3	5	3								1	1				1								1				2	4
939	2	2	3	1	2	4	2	2		1				2	4		1				3	3	3							1		1				1						1						2	3
940	2	2	1	5	1	4	2	2		1				2	3		1				4	3	3	1										1	1							1						2	3
941	1	2	3	3	2	5	2	2		1				2	2	1					4	4	2							1		1							1			1						2	3
942	2	2	1	3	2	2	2	2	1					2	3			1			2	3	3	1						1	1	1		1		1											1	2	4
943	2	2	1	3	2	1	2	1		1				1	4					1	3	3	3	1	1							1			1							1						1	4
944	1	2	3	2	2	3	2	2	1					3	3	1					4	3	2		1							1				1					1						1	2	1
945	2	2	4	2	1	2	2	2		1				3	4		1				4	4	4		1			1				1	1	1	1	1			1		1	1			1	1		1	4
946	2	2	4	2	2	4	2	1	1					1	3	1					4	3	4							1		1	1							1							1	2	4
947	1	2	1	3	2	5	2	2	1					4	2	1					3	4	1	1											1												1	2	3
948	2	2	2	2	2	4	2	1		1				2	4		1				4	3	4	1								1	1	1								1						1	0
949	1	2	3	3	2	4	2	1			1			3	2			1			4	3	3	1	1				1			1						1			1	1						2	5
950	2	2	1	4	2	3	2	1		1				2	3		1				4	1	3	1								1		1													1	2	5
951	1	2	2	1	2	5	1	1			1			3	3			1			3	5	3	1						1				1													1	2	4
952	2	2	4	2	2	4	2	2		1				3	4		1				4	4	3	1						1		1	1	1	1												1	2	3
953	1	2	2	2	1	3	2	2		1				4	3		1				4	3	3							1					1												1	2	3
954	2	2	2	2	2	3	2	2	1					2	3	1					4	1	1		1																1						1	2	5
955	1	2	3	3	1	2	2	2		1				4	3		1				3	2	3	1	1					1		1			1						1						1	2	5
956	2	2	3	2	2	2	2	1		1				2	2		1				4	5	2	1										1	1							1			1			1	4
957	2	2	2	2	2	2	2	1					5	1	4					1	4	3	3	1							1		1	1								1					1	2	4
958	2	2	1	4	2	4	2	2	1					1	3	1					3	3	1	1								1		1	1												1	2	3
959	2	2	1	4	2	3	2	1		1				2	2			1			4	3	2	1	1								1	1								1						2	3
960	2	2	3	4	2	4	2	2		1				2	3			1			4	3	3								1										1						1	2	5
961	1	2	1	2	2	4	2	1		1				2	4			1			4	2	3	1	1					1		1	1									1						2	4
962	1	2	3	4	2	3	2	1		1				4	4			1			4	3	4	1							1	1		1					1								1	2	3
963	2	2	4	2	2	5	2	1		1				2	3		1				4	2	3	1						1		1			1						1				1			1	4
964	2	2	3	3	2	2	1	2	1					2	2	1					4	3	2	1	1							1	1	1	1	1		1	1			1			1			2	4
965	2	2	3	3	2	4	2	1		1				2	3		1				4	3	3	1	1				1			1		1		1		1									1	1	5
966	2	2	3	3	2	4	2	1	1					3	3	1					4	3	2	1								1															1	2	5
967	1	2	2	2	2	4	1	1		1				2	2		1				4	3	2						1			1			1												1	2	3
968	1	2	2	1	2	5	2	1		1				3	3		1				4	3	3	1						1		1	1			1											1	2	4
969	2	2	1	2	2	5	1	1	1					1	4			1			2	3	4	1						1		1										1						2	2
970	1	2	1	3	2	3	2	1		1				3	2		1				3	2	1	1								1		1					1								1	2	5
971	1	2	3	2	2	3	1	1					5	1	4					1	3	5	4	1								1				1											1	2	1
972	2	2	2	2	1	4	2	1	1					4	4	1					4	4	3	1								1			1							1						2	5
973	1	2	2	1	2	4	2	2		1				2	2		1				4	3	3	1									1	1					1								1	2	4
974	1	2	2	1	1	4	2	1		1				2	3		1				4	3	3								1	1				1											1	2	5
975	2	2	2	1	2	4	2	1		1				3	2			1			4	3	2								1			1													1	2	4
976	1	2	2	1	2	5	2	2		1				3	1				1		4	4	2								1	1				1											1	2	5
977	1	2	2	1	2	4	2	1	1					2	4		1				3	3	4	1								1		1		1						1						1	3
978	2	2	2	1	1	1	2	2	1					3	2	1					1	4	2								1								1								1	2	4
979	2	2	2	1	2	2	2	2		1				1	4		1				4	3	4	1								1							1								1	2	4
980	2	2	2	1	2	3	2	2		1				3	2		1				4	3	2	1	1					1		1	1	1	1				1			1		1	1	1		2	3
981	1	2	2	1	2	3	2	1	1					4	2	1					4	5	2	1								1							1								1	2	4
982	2	2	2	1	2	4	2	2	1					4	3		1				4	4	2	1								1	1		1												1	1	5
983	1	2	2	2	2	3	2	1		1				2	2		1				4	3	2	1						1		1		1	1	1											1	2	4
984	2	2	2	2	1	5	2	1			1			3	2			1			3	3	2					1													1						1	2	1
985	1	2	2	2	2	4	2	2					5	1	4	1					4	2	4	1	1							1							1								1	2	4
986	2	2	2	1	2	4	2	1		1				2	2			1			3	2	2								1	1	1	1								1			1			2	5
987	1	2	2	2	2	4	2	1		1				3	4			1			1	3	1	1			1	1		1						1			1								1	1	2
988	2	2	2	1	2	3	2	2	1					3	2	1					4	1	3							1				1	1									1				2	3
989	2	2	2	2	2	5	2	2		1				4	1		1				3	4	1							1					1												1	2	5
990	2	2	2	1	2	3	2	2	1					2	3		1				4	3	3	1								1		1	1									1				2	3
991	2	2	2	1	2	6	2	1			1			4	2			1			4	3	2	1					1	1		1	1	1	1		1										1	2	5
992	1	2	2	1	1	5	2	1			1			2	4			1			4	4	4	1					1	1		1				1											1	2	5
993	1	2	2	2	2	4	2	1		1				1	3		1				4	2	3	1				1				1				1											1	2	5
994	1	2	2	2	2	4	2	2		1				2	1		1				4	3	3								1	1	1			1											1	2	4
995	2	2	2	1	2	4	2	1		1				2	3		1				4	3	3		1					1			1						1								1	2	5
996	1	2	2	1	2	3	2	1	1					2	2	1					4	3	2	1								1															1	2	5
997	1	2	2	1	2	2	2	1	1					4	4			1			3	3	4	1	1							1	1			1			1			1					1	2	4
998	1	2	2	2	2	3	2	2		1				2	4			1			4	4	4								1	1		1		1				1		1			1			1	3
999	1	2	2	2	2	3	1	2		1				2	3		1				4	5	3		1							1	1		1	1											1	2	5
1000	1	2	2	1	2	3	2	1		1				3	2			1			4	3	2	1	1							1	1		1												1	2	2
1001	2	2	3	2	4	2	2	2		1				2	4			1			4	3	4	1	1	1						1	1	1	1	1				1		1		1	1			1	3
1002	1	2	2	2	2	5	2	2		1				3	4			1			3	3	4	1							1	1	1	1		1	1	1	1	1		1		1	1			1	2
1003	1	2	3	4	2	4	2	1		1				1	3			1			3	3	2	1												1										1	1	1	5
1004	2	2	1	6	2	6	2	1			1			4	4			1			1	3	4								1	1		1								1		1				1	4
1005	1	2	1	6	2	5	2	1			1			4	1			1			3	2	3	1								1			1												1	2	4
1006	1	2	1	6	1	4	2	1	1					3	4			1			3	2	4	1						1		1			1	1						1						2	4
1007	1	2	1	6	2	5	2	1			1			2	4			1			3	2	4	1							1	1		1		1											1	2	4
1008	1	2	3	3	2	3	2	1	1					3	2	1					4	5	2								1		1									1						2	3
1009	2	2	1	6	2	5	2	1			1			2	4		1				4	5	2	1								1	1									1						2	4
1010	2	2	2	1	1	4	1	1		1				2	4		1				4	3	4								1		1								1	1						2	4
1011	1	2	1	2	2	4	2	2		1				2	2		1				4	3	4	1															1								1	2	4
1012	1	2	1	6	1	2	2	2	1					2	3		1				3	3	3	1									1									1						1	2
1013	1	2	3	2	1	5	2	1	1					3	4			1			4	3	4	1								1	1			1						1						2	4
1014	2	2	1	2	2	5	2	2		1				4	2			1			4	2	-2							1										1							1	2	4
1015	2	2	3	4	2	4	2	2	1					2	4	1					4	3	3	1						1				1										1				1	2
1016	1	2	1	2	2	3	2	2		1				3	3		1				3	3	3	1							1	1							1								1	2	1
1017	2	2	4	2	2	3	2	1			1			3	3			1			4	4	2	1						1		1	1	1								1						2	3
1018	1	2	4	2	1	3	2	2	1					2	3					1	4	4	2		1					1									1		1						1	2	5
1019	1	2	4	2	1	5	2	2			1			4	2			1			4	3	2							1		1	1				1					1						2	4
1020	1	2	4	2	2	4	2	2		1				1	4		1				4	2	2								1	1				1						1						2	2
1021	1	2	1	6	2	4	2	1		1				3	3		1				4	4	3	1								1															1	2	5
1022	2	2	3	4	2	3	2	1	1					2	4	1					4	3	4	1	1							1	1	1	1							1		1				1	4
1023	1	2	3	4	2	4	2	1	1					2	4	1					4	2	4		1							1	1			1				1		1						2	4
1024	1	2	3	4	2	4	1	1		1				2	3			1			4	3	3	1				1				1															1	2	3
1025	1	2	3	3	2	4	2	1	1					2	4	1					4	4	4		1							1	1	1		1			1	1		1			1			2	5
1026	1	2	1	6	2	4	2	1			1			3	3			1			3	5	3								1										1						1	2	4
1027	2	2	1	6	2	3	1	2			1			3	3			1			3	3	3	1							1	1		1					1	1		1						1	3
1028	1	2	1	6	2	4	2	1		1				2	3		1				3	3	3	1	1							1															1	2	4
1029	2	2	1	6	2	5	2	1		1				3	3		1				4	3	3	1								1										1						2	4
1030	2	2	3	4	1	5	2	1		1				2	3			1			4	2	3	1	1							1	1														1	2	3
1031	1	2	2	2	2	1	2	2	1					4	1		1				4	5	1								1										1						1	2	5
1032	2	2	1	6	1	5	2	1		1				3	3		1				3	3	3	1								1		1								1						1	2
1033	2	2	2	2	2	3	2	2		1				1	4			1			4	2	2	1	1							1															1	2	2
1034	2	2	2	2	2	4	2	2		1				2	3			1			3	1	3	1								1	1														1	2	5
1035	2	2	3	4	2	3	1	1					5	3	2					1	4	2	2							1				1													1	2	2
1036	1	2	4	2	2	2	2	2		1				1	1			1			3	2	3	1										1	1							1			1			2	2
1037	1	2	3	2	2	4	2	2		1				1	4	1					4	3	4	1	1			1				1				1			1			1			1	1		2	3
1038	1	2	4	2	2	4	2	1			1			2	3			1			4	3	3							1				1	1												1	2	3
1039	2	2	1	6	2	4	2	1		1				3	4		1				4	3	4								1		1									1						2	2
1040	2	2	2	2	2	6	2	2		1				3	2		1				4	3	2							1		1	1		1												1	2	4
1041	1	2	1	6	2	1	1	1		1				3	3			1			1	3	4	1						1		1							1								1	2	3
1042	2	2	2	2	2	5	1	2			1			2	3			1			4	2	2	1									1														1	2	4
1043	1	2	3	2	2	2	2	1		1				2	4		1				4	2	3	1							1	1	1			1											1	2	3
1044	2	2	2	2	1	3	2	1		1				2	4		1				4	5	3	1								1	1	1	1							1			1			2	2
1045	2	2	1	4	2	5	2	2			1			3	2			1			4	1	1					1				1										1						2	4
1046	1	2	3	3	2	4	1	2		1				2	4		1				4	4	3	1								1		1		1				1		1			1			2	4
1047	1	2	4	2	2	3	2	1		1				3	3		1				4	2	3	1								1	1														1	2	3
1048	1	2	4	2	1	2	2	2					5	4	3					1	4	4	3	1	1							1	1	1	1		1										1	2	3
1049	2	2	3	4	2	2	2	2	1					2	2	1					1	4	2	1								1		1								1						1	3
1050	1	2	3	4	1	5	2	1		1				2	2		1				4	3	2	1									1								1	1			1			2	3
1051	2	2	3	4	1	2	1	2					5	1	4					1	4	4	3		1							1		1	1	1						1		1	1			1	5
1052	1	2	1	6	2	5	2	2		1				2	2			1			3	4	1		1							1				1											1	2	3
1053	1	2	3	3	1	5	2	1		1				2	3		1				4	3	3	1							1	1				1						1						2	4
1054	2	2	1	4	2	4	2	2		1				3	4		1				3	1	4	1						1		1		1						1		1						2	3
1055	2	2	3	2	2	2	2	2		1				4	2	1					4	3	2								1			1	1												1	2	2
1056	2	2	2	2	1	1	2	1		1				3	4		1				4	5	4	1						1		1		1		1											1	1	3
1057	2	2	3	4	2	3	1	1		1				2	2		1				4	3	2		1							1	1	1													1	2	5
1058	2	2	3	4	2	3	1	2	1					2	3			1			4	2	3	1						1		1	1	1	1							1		1	1			1	5
1059	2	2	2	2	2	5	2	2	1					2	3			1			4	2	2		1			1				1			1				1			1						1	5
1060	1	2	4	2	2	2	2	2	1					4	3	1					4	3	3					1				1		1													1	2	4
1061	2	2	2	2	2	4	2	1		1				3	2			1			4	3	3	1								1	1														1	2	2
1062	1	2	3	4	2	4	2	2			1			3	3			1			4	3	3								1	1	1							1							1	2	4
1063	1	2	2	1	2	5	2	2		1				4	3		1				4	4	3	1					1	1		1				1		1	1		1	1			1			2	2
1064	1	2	2	2	2	4	2	2		1				2	4					1	3	3	4	1															1			1						1	5
1065	1	2	2	2	2	5	2	2		1				2	4		1				4	2	4							1		1		1													1	2	5
1066	1	2	3	4	1	2	2	1		1				1	3					1	4	3	2	1	1					1		1					1		1								1	2	3
1067	2	2	3	4	2	4	2	2	1					3	3	1					4	3	2							1											1						1	2	3
1068	1	2	2	2	2	4	2	2		1				3	3		1				4	5	2	1									1														1	2	4
1069	2	2	3	4	1	3	1	2	1					1	4	1					4	4	3	1	1			1				1		1								1						2	4
1070	1	2	2	2	2	4	2	1			1			2	3			1			3	1	4	1								1				1											1	2	2
1071	2	2	3	4	2	5	2	2		1				3	4		1				4	2	4								1	1		1		1		1				1		1				2	3
1072	2	2	3	4	2	4	1	1		1				1	4		1				3	1	4								1	1	1									1		1			1	2	4
1073	2	2	3	3	1	3	2	2		1				4	4		1				3	3	4	1							1	1							1							1		2	5
1074	1	2	1	6	2	5	2	1		1				2	3		1				4	3	4	1								1	1	1	1		1					1		1				2	4
1075	2	2	3	4	1	3	1	2	1					4	3			1			4	3	2		1							1			1					1							1	1	3
1076	2	2	2	1	2	3	2	1		1				2	3		1				4	4	2	1									1			1				1							1	2	5
1077	1	2	1	5	2	4	1	1					5	2	2					1	4	4	2								1										1						1	2	4
1078	2	2	3	2	2	3	2	1			1			2	4			1			4	3	2							1		1	1								1						1	2	5
1079	2	2	3	3	2	5	2	2		1				2	3			1			1	3	3								1	1	1	1								1			1			1	4
1080	2	2	1	5	2	5	1	1	1					2	4	1					1	3	4	1					1	1			1	1		1						1						2	4
1081	2	2	4	2	2	4	2	1		1				2	3		1				4	2	3							1		1									1						1	2	5
1082	2	2	2	2	2	4	2	2		1				2	3		1				4	3	3	1								1										1						2	5
1083	2	2	2	2	2	5	2	2		1				3	4			1			4	3	2								1	1	1	1	1			1									1	2	3
1084	2	2	1	5	2	6	2	1		1				2	4			1			4	2	4								1	1															1	2	4
1085	1	2	3	4	2	4	2	1		1				2	4		1				4	4	1						1			1				1									1	1		2	3
1086	1	2	3	3	2	2	1	2	1					4	3	1					3	3	3					1				1		1	1												1	2	2
[truncated: 22 more columns]
